# Supplementary material for: MicroRNA-140 mediates RB tumor suppressor function to control stem cell-like activity through interleukin-6
Source: Oncotarget. 2017 Jan 16;8(8):13872–85. doi: 10.18632/oncotarget.14681 (PMC5355146; doi:10.18632/oncotarget.14681)
Supplement: Supplementary file 2 [file oncotarget-08-13872-s002.xlsx]

## Sheet: Sup.Table1
Gene	Chr	Start	End	Strand	Non target-Scramble			Non target-mir140			Rb shRNA-Scramble			Rb shRNA-mir140
					n1	n2	n3	n1	n2	n3	n1	n2	n3	n1	n2	n3
Mmp3	chr9	7445807	7445941	+	254.407	265.737	259.851	224.279	223.07	242.965	545.463	537.842	583.109	395.851	386.332	410.587
Gm17658	chr13	23673392	23673398	-	0.001	476.396	476.058	432.426	475.35	0.001	460.31	556.705	521.367	0.001	0.001	0.001
Dcn	chr10	96944962	96945112	+	249.499	246.949	244.321	232.605	231.416	244.785	411.87	394.078	441.939	263.587	262.804	270.851
Slpi	chr2	164182011	164182066	-	174.591	161.501	161.72	183.43	175.976	169.327	323.785	309.196	369.5	304.619	284.548	276.268
Tmem176b	chr6	48790966	48791149	-	180.083	164.332	164.933	175.885	175.261	181.314	257.498	270.833	280.329	229.493	214.263	210.158
Lcn2	chr2	32243250	32243404	-	86.1267	91.1098	92.5073	110.578	113.144	102.003	181.014	173.461	155.997	142.61	120.824	119.948
Il13ra2	chrX	143863663	143863817	-	63.4556	62.2841	68.5438	65.4364	63.7853	58.2261	133.211	121.715	150.384	88.6462	90.2655	85.6772
Rpsa	chr9	120036774	120036961	+	34.8246	33.7158	34.4058	34.2142	35.1714	32.217	175.405	29.9509	197.935	34.3298	31.969	30.6227
SNORA62	chr9	120036774	120036961	+	34.8246	33.7158	34.4058	34.2142	35.1714	32.217	175.405	29.9509	197.935	34.3298	31.969	30.6227
Cp	chr3	19857186	19857383	+	63.9231	59.9678	61.1807	61.4035	58.301	64.0059	117.021	113.176	124.332	100.521	111.421	104.36
Hgf	chr5	16059568	16059760	+	57.7294	65.3726	60.1097	61.9239	54.4858	57.2628	99.8124	103.235	102.939	84.4138	88.5025	86.1194
Il6	chr5	30339675	30339688	+	46.9782	47.8713	44.5802	53.4679	46.0208	48.5931	90.5068	96.0979	93.7254	69.0124	69.4621	65.0041
Stc1	chr14	69647173	69647203	+	41.4857	42.9812	46.0528	40.5888	42.4441	37.4616	73.4252	75.4509	74.6626	43.1474	44.1925	44.8838
Zbp1	chr2	173044274	173044480	-	41.7195	50.0589	47.7932	28.0999	26.3487	29.4341	71.6406	75.196	74.9803	34.4474	35.0249	41.0145
Hp	chr8	112102933	112103070	-	15.6594	14.6702	15.2617	15.6111	15.2608	15.6269	67.4339	61.0489	68.7319	58.784	59.3543	59.1449
Urod	chr4	116666936	116667029	-	52.8213	49.6729	12.852	49.8253	46.0208	55.1221	58.6382	58.8823	61.5304	59.3718	57.8263	48.3109
Sod3	chr5	52755125	52755265	+	33.4223	38.2198	37.8865	34.7346	37.9135	41.3148	53.2843	55.4411	58.5651	56.6678	44.0749	48.4214
Fads2	chr19	10176199	10176329	-	31.3188	33.4584	36.5478	43.8411	38.9865	36.2843	66.4141	57.4803	33.4658	43.6177	47.836	45.9893
Ptgs1	chr2	36085981	36086076	+	23.1385	22.6488	27.1765	19.2536	22.0566	23.6543	36.2027	38.745	36.537	23.1609	23.0365	24.5424
Igsf10	chr3	59147938	59148084	-	20.8013	19.1742	23.1603	18.8634	21.1028	21.5137	33.9082	32.8823	36.3252	23.8663	26.5625	25.869
Igsf10	chr3	59148254	59148340	-	23.0217	15.0563	24.7668	23.0263	21.5797	21.4067	29.4466	33.5196	33.7835	31.7434	30.3236	29.2961
Serpinb2	chr1	109407996	109408135	+	14.2571	15.0563	16.0649	12.2287	12.6378	13.7003	27.407	31.098	33.254	15.0487	16.4546	16.1405
Itgb3	chr11	104469317	104469453	+	11.2187	11.5818	12.4503	9.88701	8.94187	10.3822	29.3191	26.2549	28.3824	23.0433	22.3313	24.3213
Il1rl2	chr1	40381364	40381536	+	18.6978	19.3029	17.1359	17.1722	18.8375	15.8409	28.2993	25.2353	29.9709	22.3379	23.154	23.2158
Adamts7	chr9	90057822	90058009	+	18.5809	18.0161	17.0021	18.0828	15.2608	17.3394	28.5543	28.1666	26.582	25.865	25.3872	26.3112
Gm12981	chr4	132066363	132066424	-	18.1135	16.9866	16.8682	18.2129	15.38	14.3425	26.6421	24.4706	28.9119	23.6312	17.9826	22.1102
Sesn2	chr4	132066363	132066424	-	18.1135	16.9866	16.8682	18.2129	15.38	14.3425	26.6421	24.4706	28.9119	23.6312	17.9826	22.1102
Chac1	chr2	119176901	119177030	+	14.6077	16.4718	15.2617	15.481	14.5454	14.8776	25.6223	26	27.0056	21.9852	22.0962	26.3112
Dkk1	chr19	30623953	30624106	-	18.5809	15.8284	16.3327	18.2129	15.9761	18.3027	26.3872	23.8333	28.3824	17.4001	13.0462	14.04
Tug1	chr11	3548958	3549125	-	16.4774	15.0563	19.1441	21.4652	29.5678	23.0121	20.5234	34.5392	22.4517	21.5149	15.6319	17.3565
Slc16a2	chrX	101017179	101017366	-	14.6077	18.4021	16.4666	15.3509	14.7839	16.4831	26.7696	25.3627	22.4517	22.9258	17.63	24.9846
Gale	chr4	135519630	135519684	+	15.3088	19.1742	14.1907	14.8305	16.453	12.951	26.7696	25.1078	22.0281	23.2785	23.8592	19.7887
Irak3	chr10	119638471	119638648	-	13.3222	14.9276	17.4037	13.9199	13.8301	18.1957	23.4553	24.598	24.4639	23.2785	21.0384	21.9997
Sema5a	chr15	32174528	32174630	+	10.4006	13.7694	11.3793	10.7977	13.9493	11.1315	25.4949	21.5392	23.299	19.046	23.154	19.6781
Ch25h	chr19	34549601	34549684	-	14.4908	12.2252	15.9311	11.318	11.9225	11.1315	23.8377	19.8823	25.3111	20.692	23.9768	19.6781
Apobec1	chr6	122552315	122552477	-	16.1268	13.6407	12.5842	10.0171	11.9225	10.7033	20.3959	21.6666	26.2643	19.3987	15.7494	18.6832
Dcn	chr10	96942389	96942403	+	11.1018	11.7104	12.9858	12.2287	12.8763	14.4495	23.4553	22.5588	20.7573	14.5784	17.63	15.6983
Ptp4a3	chr15	73555185	73555254	+	11.3355	12.0965	12.1826	22.7661	10.611	12.6299	21.5432	22.049	22.9812	12.2271	10.8131	8.8441
Fetub	chr16	22920277	22920388	+	10.0501	10.2949	14.0568	10.9277	10.2533	10.5963	20.9058	23.3235	21.6045	15.2838	19.0404	20.3414
Fam5c	chr1	148344733	148344898	+	9.69948	11.3244	11.781	14.8305	7.51117	13.2721	24.3476	19.5	20.2277	18.5757	16.9248	18.1304
Lum	chr10	97028946	97028994	+	7.2454	6.94905	7.49698	5.98424	7.27272	6.63606	21.2882	20.0098	21.2868	17.1649	16.5722	21.3364
Mmp10	chr9	7502337	7502345	+	6.07678	6.30562	5.62273	5.46387	4.41132	4.4954	20.6508	18.098	21.1809	14.3433	14.4566	15.5877
Hist1h4j	chr13	21826924	21826927	+	9.58262	12.7399	12.3165	14.3101	11.3264	10.7033	23.2003	15.2941	19.91	18.6933	22.5664	16.8038
Dcn	chr10	96942144	96942147	+	10.4006	12.3539	10.8438	12.749	10.4918	12.2018	20.0135	18.2255	19.1687	12.5798	14.9267	13.1556
Sirpa	chr2	129419259	129419330	+	13.6728	11.1957	11.781	15.8712	12.0417	13.1651	19.886	16.8235	19.91	15.9892	14.339	17.9093
Ptpn5	chr7	54387776	54387973	-	12.621	8.75066	11.2455	8.3259	10.0149	9.41893	20.0135	18.2255	17.1565	13.4027	11.2832	11.3868
Gbp3	chr3	142222965	142223095	+	13.0885	11.3244	11.6471	7.41525	8.34574	7.17123	18.6113	17.5882	19.1687	9.1703	10.9306	10.5024
Nkd2	chr13	73985002	73985093	-	11.6861	12.7399	10.8438	11.4481	10.8495	11.0244	17.8464	17.4608	18.2155	10.6987	11.4007	12.7134
Herc6	chr6	57530949	57531127	+	11.9198	8.62198	12.1826	8.71618	7.03427	6.85013	16.1892	18.6078	16.3093	11.9919	12.4585	11.4973
Hpse	chr5	101148674	101148777	-	9.9332	9.39409	9.10347	10.7977	10.8495	7.81343	17.0816	17.8431	16.0975	10.346	8.46239	9.39686
Dhx58	chr11	100565513	100565590	-	9.58262	11.8391	10.0406	7.41525	7.39195	6.31496	15.2969	17.3333	17.5801	8.58246	8.57992	7.40693
Meis1	chr11	18918803	18918992	-	9.9332	9.39409	12.4503	14.7004	10.9687	12.6299	16.3167	18.3529	15.0384	15.519	14.339	13.3767
Dcn	chr10	96942423	96942447	+	7.01167	6.69168	5.89048	8.97636	11.0879	6.52903	15.5519	13.3823	16.9447	10.5811	11.0481	11.9395
Pmaip1	chr18	66618185	66618254	+	8.29715	9.39409	8.56797	8.06572	7.1535	8.13453	13.8947	14.7843	15.462	12.9325	12.1059	12.3817
Ctsc	chr7	95426518	95426759	+	9.3489	8.23592	9.37122	7.15507	9.06109	8.02749	12.8749	15.2941	14.6148	9.99328	10.6955	10.9446
Syvn1	chr19	6046580	6046638	+	11.5693	8.10723	7.8986	9.62682	8.58419	11.8807	13.3848	14.5294	13.9794	13.4027	14.5741	11.7184
Cdkn1a	chr17	29230664	29230720	+	8.29715	7.07774	8.03247	8.06572	7.86884	8.13453	14.1497	14.4019	12.8144	13.6379	11.8709	11.9395
Cxcl2	chr5	91332894	91332899	+	7.36226	7.20643	8.4341	9.88701	8.58419	7.70639	13.6398	14.147	13.5558	11.169	12.1059	9.83906
Slc39a1	chr3	90052738	90052913	+	9.11517	6.69168	9.77284	8.19581	8.70342	8.77673	15.042	13.8921	12.0731	11.9919	12.4585	12.6028
Btg2	chr1	135975678	135975707	-	8.41401	7.33511	9.37122	8.71618	9.06109	7.92046	12.62	12.1078	13.7676	12.8149	12.6936	12.7134
Il11	chr7	4729741	4729750	-	7.01167	8.75066	6.96148	6.37452	6.08047	7.06419	12.365	12.1078	13.0262	6.70137	7.52212	6.41197
Apobr	chr7	133728395	133728506	+	6.77795	7.72117	8.30022	5.98424	5.96125	5.03056	12.8749	9.30391	12.7085	6.93651	7.99226	7.29638
Rsad2	chr12	27141294	27141337	-	6.77795	6.30562	5.48886	4.03286	2.3845	2.46176	9.943	12.4902	12.2849	10.6987	9.28512	10.3918
Cfb	chr17	34999089	34999204	-	4.32386	5.14745	4.68561	4.16295	3.3383	4.60243	10.4529	12.8725	11.12	5.05542	5.64159	5.96977
Kcnk10	chr12	99816221	99816326	-	6.31051	7.59249	5.35498	3.77267	6.79582	4.8165	12.4925	9.94116	11.8613	8.8176	7.87472	8.07024
Rad51c	chr11	87217868	87218026	-	6.42737	8.3646	6.96148	6.89489	8.22652	8.34859	10.9628	11.8529	10.5904	9.87571	9.75525	9.94961
Ptgir	chr7	17491806	17491892	+	6.66109	7.07774	4.55174	5.72406	5.7228	3.96023	9.05068	12.2353	11.5436	9.99328	6.22926	7.40693
Arhgap31	chr16	38713110	38713175	-	5.49248	6.82037	9.10347	6.76479	9.53799	8.02749	12.1101	14.5294	6.14245	4.58515	4.11366	5.30646
Gbp7	chr3	142193239	142193360	+	7.59598	6.04825	6.15823	3.90277	3.21907	4.1743	8.15836	12.1078	12.179	5.40813	5.28899	7.07528
Ica1	chr6	8728092	8728282	-	5.49248	7.33511	7.76472	5.20369	8.10729	6.52903	10.7078	10.9608	10.6963	8.22976	7.99226	8.623
Ctdsp1	chr1	74438204	74438251	+	5.02503	8.3646	6.2921	6.89489	11.4456	9.63299	6.11877	18.4804	6.46017	7.05408	5.87666	6.74363
Pla1a	chr16	38432958	38433008	-	7.2454	5.40482	4.81948	4.42313	4.769	4.60243	10.4529	8.92155	11.0141	8.70003	6.22926	5.96977
Hmgn2	chr4	133523100	133523196	-	4.67445	6.43431	5.75661	6.6347	5.36512	5.03056	10.0705	10.0686	9.10777	9.64057	7.40459	8.623
Fam198b	chr3	79688408	79688511	+	5.84306	5.40482	6.55985	4.16295	3.69597	3.211	8.41331	7.64705	12.179	6.93651	7.05199	5.74866
Ly6c1	chr15	74879239	74879261	-	5.25875	4.6327	4.55174	4.9435	4.05365	4.38836	9.81553	8.7941	9.21368	6.2311	4.81886	5.19591
Tfb1m	chr17	3557722	3557794	-	6.07678	6.43431	5.22111	5.85415	7.1535	5.35166	9.943	7.7745	9.53139	7.40678	7.28706	7.95969
Gch1	chr14	47809031	47809154	-	6.07678	4.76139	6.42598	5.85415	6.43815	6.63606	9.4331	9.81371	7.09559	9.1703	5.52406	6.63307
Oasl2	chr5	115347733	115347801	+	4.90817	6.17694	5.08723	1.95138	3.57675	2.78286	7.77594	9.04901	8.47235	3.99731	4.34873	5.41701
Uba7	chr9	107877777	107877957	+	6.77795	5.27613	3.61461	3.2523	3.69597	2.67583	7.26604	8.7941	9.10777	3.87974	5.05393	4.42205
H3f3b	chr11	115889276	115889305	-	4.90817	4.6327	5.62273	4.16295	3.3383	1.6055	9.17815	7.90195	7.94283	3.40947	3.40846	3.09543
Mov10	chr3	104620986	104621042	-	4.207	6.04825	5.35498	4.29304	3.3383	5.24463	7.39351	8.5392	8.79006	5.99597	4.70133	6.08032
Itgb7	chr15	102062329	102062374	-	3.97328	4.6327	5.22111	5.85415	4.41132	5.35166	7.13856	8.15685	8.57825	5.99597	3.99613	6.52252
Aif1l	chr2	31805713	31805832	+	4.207	3.34584	4.95336	4.16295	4.769	5.99386	6.50119	8.41175	8.68416	8.22976	6.81692	6.63307
Ctso	chr3	81736524	81736598	+	3.6227	5.27613	6.42598	5.33378	4.41132	4.70946	6.88362	8.2843	7.94283	7.17165	6.93446	7.18583
Tmem26	chr10	68186467	68186644	+	5.02503	3.86059	4.95336	6.11433	4.05365	4.92353	7.39351	7.90195	6.98969	2.23379	3.76106	3.97984
Cd14	chr18	36885864	36885951	-	4.79131	3.34584	4.95336	2.47175	3.69597	3.74616	7.39351	7.39215	7.41331	7.05408	4.46626	7.29638
Nr4a2	chr2	56967318	56967450	-	5.14189	3.86059	4.81948	4.55323	3.93442	3.96023	7.13856	7.00979	7.83692	7.64192	5.99419	7.62804
Glt8d1	chr14	31814564	31814655	+	5.84306	5.66219	0.937122	1.56111	6.6766	3.42506	7.01109	8.5392	6.24836	6.2311	5.87666	5.85922
Cd53	chr3	106593053	106593180	-	5.84306	3.98927	4.01624	2.86203	2.14605	2.5688	7.52099	7.90195	6.24836	5.05542	4.93639	4.64315
Slc27a3	chr3	90193744	90193936	-	4.207	3.60321	4.01624	3.12221	4.88822	4.60243	8.28583	7.13724	5.82474	8.70003	5.75913	6.08032
Fetub	chr16	22920503	22920542	+	3.38898	3.47453	4.68561	2.47175	1.31147	4.1743	4.58908	7.90195	8.26054	7.17165	6.93446	5.52756
Pdlim2	chr14	70576601	70576656	-	3.85642	4.37533	4.28399	4.29304	5.00745	4.4954	7.01109	6.24509	6.98969	4.11488	4.93639	5.74866
Oas3	chr5	121227633	121227671	-	3.03839	4.50402	3.74849	1.04074	1.66915	0.963299	6.37372	8.0294	5.71884	2.35136	1.763	2.32158
Stambpl1	chr19	34267752	34267808	+	3.73956	4.24664	4.81948	5.72406	5.48435	5.1376	6.37372	6.24509	6.67197	4.70272	6.46432	7.18583
Stra6	chr9	57982014	57982136	+	1.86978	3.08847	2.40974	1.04074	1.78837	1.17737	5.60887	7.26469	6.14245	3.87974	5.40653	4.20095
Mbd2	chr18	70727891	70728047	+	3.38898	3.60321	5.08723	5.20369	6.91505	5.03056	4.07918	10.1961	4.55389	2.9392	2.58573	3.20599
BC028528	chr3	95695855	95695940	-	3.73956	4.11796	4.01624	3.51249	4.41132	5.03056	6.75614	6.24509	5.29522	4.46758	3.64353	4.42205
Mir1903	chr8	130882935	130882996	+	4.55759	4.11796	3.21299	4.29304	4.88822	5.56573	5.4814	5.73529	6.88378	5.05542	6.69939	4.5326
Nrp1	chr8	130882935	130882996	+	4.55759	4.11796	3.21299	4.29304	4.88822	5.56573	5.4814	5.73529	6.88378	5.05542	6.69939	4.5326
Ly6a	chr15	74828084	74828180	-	3.73956	2.8311	3.74849	3.2523	1.9076	2.03363	3.82423	7.26469	6.88378	3.76218	3.05586	3.42709
Sema4b	chr7	87331712	87331812	+	3.6227	3.21716	4.15011	3.51249	2.02682	3.5321	6.24624	6.62744	4.9775	5.05542	5.52406	4.7537
Rsph3b	chr17	7152638	7152708	-	4.55759	3.47453	2.40974	3.3824	3.93442	4.1743	6.50119	5.73529	4.65979	4.70272	4.81886	5.85922
Slpi	chr2	164182384	164182424	-	3.73956	3.47453	3.88236	3.3824	4.53055	6.20793	5.09897	5.48038	6.14245	5.05542	5.64159	5.30646
Trim14	chr4	46548956	46549024	-	3.15525	2.57372	1.87424	1.82129	1.07302	1.2844	5.60887	6.24509	4.65979	2.46893	2.23313	1.87937
Gm12650	chr4	93468747	93468876	+	2.22036	3.60321	3.61461	3.51249	3.45752	3.96023	5.09897	5.99019	5.40112	2.5865	3.76106	3.86929
Vegfa	chr17	46169071	46169075	-	2.57095	2.57372	4.95336	4.16295	5.00745	3.31803	4.71655	9.04901	2.64761	2.46893	1.64546	2.65323
Cd63	chr10	128346513	128346553	+	4.44073	2.70241	3.61461	3.90277	5.48435	5.67276	5.9913	5.22548	5.18931	4.58515	5.40653	4.64315
Srebf1	chr11	60036247	60036370	-	2.57095	2.44504	2.00812	1.82129	2.50372	2.03363	5.4814	5.73529	5.18931	5.64326	4.81886	5.63811
Smox	chr2	131317596	131317718	+	3.6227	2.95978	3.48074	3.77267	3.69597	4.28133	4.58908	7.64705	4.02437	5.52569	4.34873	4.7537
Tcfe3	chrX	7341082	7341201	+	3.15525	3.60321	3.48074	4.42313	3.45752	2.78286	9.30563	3.31372	3.49484	1.76352	3.1734	8.8441
Ndel1	chr11	68685333	68685426	-	2.57095	4.24664	3.61461	4.42313	3.57675	4.28133	4.9715	5.35293	5.71884	3.99731	4.34873	4.3115
Sike1	chr3	102799954	102800079	+	2.33722	2.70241	3.48074	2.86203	2.98062	3.42506	4.9715	4.97058	5.82474	3.52704	5.52406	4.64315
Apoo	chrX	91612433	91612494	+	2.22036	2.44504	2.81137	2.99212	4.53055	3.10396	9.30563	3.18627	2.85942	2.70406	7.75719	4.5326
Tlr3	chr8	46495622	46495747	-	3.03839	2.70241	1.33875	2.86203	2.98062	2.2477	6.37372	4.33333	4.55389	3.05677	3.1734	3.20599
Tpbg	chr9	85736316	85736337	+	3.73956	2.8311	2.94524	3.2523	3.21907	3.8532	5.4814	5.48038	4.23617	3.87974	3.40846	2.76378
Efna1	chr3	89083531	89083586	-	2.57095	3.86059	2.27587	3.64258	4.17287	3.211	5.09897	5.22548	4.7657	4.82029	3.40846	4.42205
Lrrc68	chr7	20147739	20147809	-	2.22036	3.08847	3.21299	3.51249	6.08047	2.99693	3.18686	8.15685	3.70665	1.88109	2.8208	2.76378
Klra2	chr6	131197313	131197382	-	4.207	2.70241	2.54362	3.64258	3.93442	3.42506	5.22645	5.35293	4.44798	1.99866	4.34873	3.64819
Tmem38a	chr8	75095079	75095141	+	2.92153	3.34584	3.34686	2.60184	1.4307	2.8899	5.09897	5.22548	4.44798	2.35136	3.99613	2.76378
Rora	chr9	69137612	69137761	+	2.92153	2.05898	4.01624	3.3824	2.98062	2.2477	4.71655	4.71568	5.29522	3.40947	4.58379	5.19591
Tceanc	chrX	162948359	162948411	-	2.45409	2.95978	2.27587	3.12221	3.57675	3.211	4.33413	5.09803	5.29522	3.87974	4.58379	4.42205
Gm16740	chr3	95021319	95021430	+	3.03839	3.7319	2.00812	3.2523	3.57675	2.8899	5.09897	4.33333	4.7657	4.11488	4.34873	4.5326
M6pr	chr6	122258805	122258866	+	3.15525	2.57372	3.34686	3.51249	4.53055	3.74616	4.33413	4.71568	4.9775	4.46758	4.58379	4.42205
Anp32e	chr3	95733451	95733520	+	3.15525	2.57372	2.67749	2.86203	2.98062	4.06726	4.20665	5.09803	4.44798	4.82029	2.8208	4.5326
Sgk1	chr10	21602098	21602156	+	3.97328	1.67292	2.14199	3.51249	4.17287	2.14067	4.20665	5.09803	4.44798	3.17434	3.526	3.09543
Ddx60	chr8	64406843	64406937	+	3.38898	2.8311	1.74037	2.34166	2.02682	1.39143	5.09897	3.31372	5.18931	3.40947	3.05586	2.54268
Sh2d6	chr6	72472421	72472501	-	3.50584	2.44504	2.81137	2.08147	2.62295	2.03363	4.20665	4.20588	5.18931	1.17568	1.99806	1.32661
Psmb9	chr17	34324256	34324322	-	3.15525	2.57372	2.81137	1.17083	2.14605	1.9266	4.20665	4.33333	4.34208	2.35136	3.05586	1.98992
AW011738	chr4	155577377	155577412	+	2.80467	1.80161	2.40974	0.910645	1.19225	1.07033	4.33413	4.33333	4.13027	1.29325	3.05586	2.54268
Elk4	chr1	133904654	133904722	+	2.68781	4.11796	1.47262	2.86203	1.66915	2.2477	3.69676	3.95097	4.8716	2.70406	3.526	3.42709
Trp53inp2	chr2	155207942	155208003	+	1.98664	2.31635	2.00812	2.21157	2.14605	2.2477	4.20665	3.69607	4.55389	2.70406	3.1734	2.54268
Pi15	chr1	17592823	17592905	+	1.86978	2.70241	2.81137	2.47175	1.4307	2.03363	4.33413	3.69607	4.34208	3.2919	3.76106	4.7537
Kcnk10	chr12	99812890	99812980	-	1.28547	2.18767	1.071	1.43101	1.54992	1.9266	3.82423	4.58823	3.81256	2.70406	4.23119	2.87433
Gm7399	chr10	59269257	59269260	+	2.22036	2.8311	2.14199	3.64258	2.98062	3.42506	4.33413	3.31372	4.44798	2.11622	2.8208	2.98488
Fblim1	chr4	141154114	141154197	-	2.33722	2.70241	2.54362	2.08147	3.8152	2.8899	3.69676	5.09803	3.28304	3.52704	3.29093	2.87433
Arhgef7	chr8	11728146	11728276	+	0.818029	2.05898	1.47262	1.43101	1.78837	1.17737	4.20665	4.97058	2.75351	2.46893	2.70326	2.43213
Rab15	chr12	77923362	77923535	-	2.1035	3.08847	2.14199	3.3824	3.21907	3.8532	3.69676	4.46078	3.28304	2.82163	2.70326	3.86929
Ntng2	chr2	29108448	29108542	-	1.75292	2.18767	1.87424	2.47175	2.02682	2.46176	5.35392	3.31372	2.75351	2.11622	1.64546	2.10047
Lum	chr10	97028053	97028088	+	1.98664	2.18767	1.33875	1.56111	1.54992	2.5688	3.69676	3.56862	4.02437	1.99866	2.70326	1.21606
Gm16020	chr5	134939082	134939088	+	2.45409	2.44504	2.40974	2.34166	3.57675	2.5688	4.07918	3.05882	4.13027	2.46893	3.64353	3.31654
Mesdc2	chr7	91040557	91040560	+	3.03839	2.18767	2.00812	2.21157	1.4307	2.35473	4.4616	4.46078	2.3299	3.05677	3.29093	2.32158
Gm9800	chr14	9632655	9632676	-	3.73956	1.02949	2.67749	2.60184	3.09985	3.10396	3.44181	4.58823	3.17713	2.82163	3.526	1.98992
Mx2	chr16	97757652	97757689	+	2.80467	2.18767	2.14199	0.910645	0.834574	1.71253	3.82423	2.93137	4.34208	2.11622	2.70326	1.54772
Cd63	chr10	128347866	128347933	+	0.93489	1.15818	1.87424	2.08147	1.19225	0.963299	3.82423	2.93137	4.23617	2.5865	1.0578	1.76882
Thoc4	chr11	120456065	120456107	-	1.5192	2.31635	1.87424	2.08147	2.62295	3.211	4.07918	3.05882	3.70665	2.5865	3.1734	2.21102
Glt8d1	chr14	31814583	31814586	+	2.92153	2.57372	0.133875	0.130092	2.8614	1.39143	3.44181	4.07843	3.28304	2.9392	3.1734	2.43213
Nav3	chr10	109340340	109340382	-	2.45409	1.80161	2.40974	2.47175	2.02682	2.67583	3.31433	3.95097	3.49484	2.9392	3.76106	3.75874
Gm17057	chr15	99649335	99649556	+	3.15525	1.80161	1.74037	1.56111	2.02682	2.78286	3.44181	3.56862	3.70665	3.52704	2.93833	3.42709
Ttc38	chr15	85662708	85662774	+	2.33722	2.31635	2.40974	2.86203	2.62295	2.5688	4.4616	3.18627	2.96532	3.05677	2.1156	2.32158
Tnfrsf14	chr4	154302212	154302312	-	2.92153	1.80161	2.14199	1.95138	1.66915	2.46176	3.31433	3.69607	3.60075	2.70406	3.40846	2.87433
Igsf10	chr3	59148199	59148212	-	1.16861	2.44504	2.00812	2.86203	1.9076	1.2844	4.07918	2.67647	3.70665	1.64595	2.8208	3.53764
Srebf2	chr15	81977651	81977656	+	1.86978	1.67292	1.47262	1.95138	2.50372	1.81957	3.82423	3.82352	2.64761	3.17434	3.29093	3.42709
Fam5c	chr1	148342730	148342912	+	2.57095	1.93029	1.33875	1.82129	1.78837	1.2844	3.82423	2.54902	3.81256	2.35136	2.70326	3.09543
Gbp5	chr3	142159741	142159897	+	1.40233	1.54423	1.20487	1.30092	1.54992	1.49847	3.44181	3.44117	3.17713	3.64461	2.35066	3.20599
Gm12250	chr11	57997297	57997426	+	1.5192	1.54423	1.87424	0.520369	0.4769	0.6422	3.69676	3.44117	2.85942	1.64595	1.52793	1.32661
Gm6834	chr8	122126531	122126549	-	1.98664	2.70241	1.33875	2.60184	1.54992	1.71253	3.31433	2.80392	3.81256	2.35136	1.4104	2.98488
Sp5	chr2	70313170	70313199	+	0.818029	1.54423	2.00812	2.34166	1.78837	2.03363	4.33413	3.44117	2.01218	2.5865	2.58573	3.42709
Gsto2	chr19	47944186	47944386	+	1.63606	1.80161	2.54362	1.95138	2.50372	2.03363	2.67696	3.05882	4.02437	1.88109	2.93833	2.98488
Dcp1b	chr6	119125263	119125304	+	1.5192	2.18767	2.27587	2.21157	2.98062	2.78286	3.31433	3.56862	2.75351	1.05811	2.58573	2.98488
Nfyc	chr4	120497775	120497817	-	2.92153	0.772117	2.14199	2.08147	1.78837	1.71253	3.82423	3.18627	2.5417	2.9392	3.29093	2.43213
Tpm1	chr9	66891436	66891462	-	1.86978	1.54423	1.87424	2.73194	2.14605	1.71253	3.82423	3.56862	2.11809	2.70406	2.93833	2.98488
Smarca2	chr19	26679606	26679692	+	1.86978	2.31635	2.14199	3.12221	2.8614	3.10396	2.80444	3.95097	2.75351	1.64595	1.88053	2.54268
Katnal2	chr18	77286013	77286048	-	1.86978	1.54423	1.33875	1.04074	2.02682	1.81957	3.18686	3.05882	3.07123	1.52838	1.99806	2.43213
Rassf2	chr2	131855567	131855657	-	1.28547	1.02949	0.803247	1.82129	1.07302	1.17737	2.67696	4.07843	2.5417	2.46893	3.526	1.54772
Wrnip1	chr13	32894455	32894511	+	2.1035	1.80161	2.14199	3.2523	3.3383	2.14067	3.69676	4.84313	0.741331	1.29325	1.0578	0.442205
Ahsa1	chr12	88607382	88607470	+	2.33722	1.15818	1.60649	2.47175	1.54992	1.9266	4.07918	2.67647	2.3299	2.23379	2.4682	3.20599
Camk2n1	chr4	138010144	138010317	+	1.75292	2.57372	1.20487	1.95138	2.62295	2.03363	2.67696	2.93137	3.38894	1.76352	2.35066	3.09543
AU040320	chr4	126430763	126430825	+	2.1035	1.93029	1.20487	1.95138	1.66915	2.03363	3.82423	2.29411	2.85942	3.2919	1.99806	1.87937
Col18a1	chr10	76576654	76576722	-	1.63606	1.93029	1.60649	2.34166	2.3845	2.03363	3.18686	3.05882	2.5417	3.64461	2.35066	2.76378
Ssrp1	chr2	84877772	84877846	+	1.63606	1.28686	2.40974	2.21157	2.26527	1.81957	2.93191	3.18627	2.64761	1.99866	2.8208	2.65323
Gm15361	chrX	71740308	71740340	-	1.5192	1.93029	1.74037	2.47175	1.4307	3.63913	2.67696	2.54902	3.49484	2.11622	2.8208	2.32158
Parp6	chr9	59465131	59465179	+	0.818029	1.93029	2.40974	1.6912	1.31147	2.2477	3.31433	3.18627	2.01218	2.11622	1.29286	2.87433
Calr	chr8	87368064	87368107	-	2.1035	1.67292	1.74037	2.08147	2.50372	1.81957	3.05938	3.44117	2.01218	1.88109	2.1156	2.10047
Cdkn1c	chr7	150646901	150646989	-	1.86978	1.67292	1.74037	0.910645	1.78837	1.6055	3.18686	2.54902	2.75351	2.35136	1.88053	3.31654
Cabin1	chr10	75130323	75130394	-	2.1035	1.28686	2.14199	2.47175	2.26527	1.71253	2.54949	2.54902	3.38894	2.70406	2.4682	2.76378
Trip12	chr1	84836841	84836908	-	1.98664	2.44504	0.669373	2.34166	2.14605	3.10396	4.07918	2.67647	1.69447	2.70406	1.88053	2.54268
Gm5530	chr1	81739577	81739602	-	1.98664	1.02949	1.47262	1.95138	2.14605	2.03363	2.93191	2.54902	2.96532	1.88109	1.64546	2.43213
Ggt5	chr10	75052083	75052175	+	1.05175	1.67292	2.67749	2.34166	1.4307	1.6055	2.16706	3.05882	3.17713	2.11622	1.763	2.87433
Ubc	chr5	125870384	125870423	-	1.05175	1.54423	2.94524	3.51249	1.54992	2.67583	2.80444	2.93137	2.64761	3.05677	2.4682	2.32158
Dcn	chr10	96944927	96944933	+	2.33722	1.80161	1.33875	1.56111	1.66915	1.6055	2.42201	2.80392	3.07123	1.99866	1.52793	1.54772
C030044B11Rik	chr13	49062726	49062796	+	1.28547	2.18767	1.60649	1.30092	2.98062	1.81957	2.67696	2.29411	3.28304	1.64595	2.93833	1.76882
Map3k8	chr18	4353363	4353481	-	1.40233	1.93029	2.00812	1.43101	0.953799	1.39143	2.93191	3.05882	2.11809	1.88109	3.05586	2.43213
D130017N08Rik	chr5	144519086	144519251	+	1.16861	2.18767	1.60649	2.60184	2.74217	1.39143	2.16706	3.05882	2.64761	2.11622	1.763	2.10047
Fam125a	chr8	74067052	74067112	+	1.28547	0.643431	2.54362	2.73194	0.596125	1.6055	2.93191	2.67647	2.22399	2.5865	0.470133	1.54772
Zfp953	chr13	67461508	67461560	-	1.86978	1.28686	2.00812	1.6912	1.4307	2.2477	3.18686	2.16666	2.4358	1.17568	1.4104	1.21606
Hap1	chr11	100217400	100217456	-	0.93489	0.257372	1.20487	0.520369	0.357675	0.3211	1.78464	4.07843	1.90628	0.705408	0.940265	1.32661
Hacl1	chr14	32454092	32454153	-	1.28547	1.15818	1.87424	1.82129	2.02682	1.39143	1.27474	3.69607	2.75351	1.88109	1.99806	3.20599
Trp53inp1	chr4	11083562	11083621	+	1.5192	1.41555	1.47262	1.82129	0.4769	1.49847	1.91212	1.65686	4.13027	2.23379	2.58573	2.32158
Phf16	chrX	20002446	20002505	+	1.86978	1.28686	0.669373	0.520369	2.3845	2.03363	3.05938	1.01961	3.60075	3.99731	1.52793	2.10047
Nlk	chr11	78510023	78510176	-	0.93489	1.15818	2.27587	1.82129	2.50372	1.6055	2.80444	2.67647	2.11809	1.76352	2.4682	3.31654
Ddx11	chr17	66473107	66473140	+	2.22036	0.772117	1.20487	2.08147	1.31147	2.03363	2.03959	2.67647	2.75351	1.05811	2.58573	2.43213
Tst	chr15	78236833	78236847	-	1.63606	2.31635	0.669373	1.04074	1.07302	1.49847	2.67696	2.42156	2.3299	1.64595	1.29286	2.76378
Son	chr16	91647286	91647342	+	1.40233	2.18767	1.33875	2.34166	1.4307	2.2477	2.29454	2.67647	2.4358	1.99866	1.0578	1.43717
Zfp608	chr18	55152176	55152249	-	2.22036	1.15818	1.071	1.30092	2.14605	1.17737	3.18686	1.65686	2.5417	2.82163	2.23313	1.98992
Nt5e	chr9	88222417	88222515	+	1.63606	1.41555	1.20487	1.95138	1.78837	0.963299	2.54949	1.65686	3.17713	2.70406	1.64546	2.10047
Ankrd42	chr7	99785567	99785621	-	1.63606	1.93029	0.937122	1.56111	1.9076	2.14067	1.91212	3.18627	2.22399	2.23379	1.4104	1.76882
Cnpy2	chr10	127759530	127759543	+	1.98664	0.772117	1.33875	0.910645	2.50372	1.9266	2.16706	2.80392	2.3299	2.46893	1.64546	2.43213
Thap1	chr8	27269140	27269290	+	1.5192	1.80161	1.071	1.17083	1.19225	2.14067	2.16706	2.67647	2.4358	1.76352	2.35066	2.87433
Cdc14a	chr3	116126874	116126968	-	1.40233	1.41555	1.60649	1.04074	2.02682	1.07033	3.05938	2.29411	1.90628	2.23379	1.99806	1.32661
Igsf10	chr3	59147764	59147782	-	0.93489	1.28686	1.47262	2.34166	1.54992	1.39143	2.80444	2.29411	2.01218	1.64595	2.1156	1.98992
Ifitm2	chr7	148141346	148141390	-	0.701167	1.54423	1.33875	0.780553	1.9076	1.17737	3.05938	1.27451	2.75351	1.88109	1.763	1.10551
Psat1	chr19	15992776	15992879	-	1.16861	1.54423	1.87424	1.43101	0.953799	2.5688	1.65717	2.42156	2.96532	1.52838	1.88053	2.32158
Tmem17	chr11	22412417	22412470	+	1.05175	1.67292	1.87424	1.56111	2.14605	2.2477	2.80444	1.78431	2.4358	1.99866	1.52793	2.43213
Nbr1	chr11	101413453	101413514	+	1.40233	1.15818	1.74037	1.04074	1.54992	1.81957	1.52969	2.42156	3.07123	1.05811	2.23313	1.54772
Eif3d	chr15	77801510	77801560	-	1.28547	1.54423	1.33875	1.04074	1.07302	1.9266	2.67696	2.42156	1.90628	2.23379	1.52793	1.76882
Bscl2	chr19	8912168	8912207	+	1.5192	1.54423	1.47262	1.56111	1.4307	1.39143	1.27474	3.05882	2.64761	2.82163	1.64546	1.76882
Cald1	chr6	34548324	34548351	+	1.40233	0.772117	2.00812	2.08147	1.66915	1.39143	2.03959	2.67647	2.22399	1.99866	1.4104	1.21606
Adcy7	chr8	90796461	90796489	+	1.98664	0.001	1.33875	2.21157	0.119225	1.49847	2.67696	1.65686	2.5417	3.05677	0.587666	2.32158
Gm14002	chr2	125043179	125043237	-	1.40233	1.02949	1.60649	1.17083	1.66915	1.6055	3.05938	1.78431	2.01218	1.64595	1.29286	0.994961
Aars	chr8	113557982	113557987	+	1.63606	1.67292	1.071	1.82129	1.54992	2.03363	1.78464	2.42156	2.64761	1.88109	2.58573	1.43717
C920025E04Rik	chr17	36248621	36248658	-	0.467445	1.67292	0.937122	0.260184	0.71535	1.49847	1.78464	2.16666	2.85942	2.35136	2.4682	0.88441
Ppp2r4	chr2	30301097	30301164	+	1.28547	1.15818	1.071	1.82129	1.54992	1.2844	1.91212	2.54902	2.3299	1.88109	1.88053	2.10047
Pdpn	chr4	142889258	142889265	-	0.93489	0.900803	1.071	0.910645	1.07302	0.856266	2.54949	2.29411	1.80037	1.29325	1.17533	0.552756
Fam176b	chr4	125826001	125826044	+	1.28547	1.28686	1.47262	2.21157	1.19225	1.81957	2.16706	2.67647	1.80037	1.88109	1.52793	1.65827
Igsf10	chr3	59148118	59148122	-	1.75292	1.28686	0.937122	0.780553	1.54992	1.07033	2.29454	2.42156	1.90628	1.88109	2.23313	1.65827
Gm17518	chr16	90727713	90727765	+	1.28547	1.54423	1.071	0.780553	1.07302	1.49847	1.52969	2.67647	2.3299	1.29325	1.64546	1.98992
Gm13421	chr2	27395822	27395979	+	1.5192	0.900803	1.071	1.43101	1.07302	0.749233	2.42201	1.65686	2.4358	1.99866	1.17533	1.87937
Ywhah	chr5	33361706	33361709	+	1.05175	1.02949	1.60649	1.6912	1.66915	1.07033	1.78464	2.16666	2.5417	1.17568	1.99806	1.54772
Hnrnpul2	chr19	8894807	8894828	+	1.40233	1.28686	0.937122	1.04074	2.74217	1.6055	1.91212	3.69607	0.847235	1.52838	0.001	0.663307
Thbd	chr2	148233229	148233320	-	1.63606	1.41555	1.20487	2.34166	2.3845	1.6055	1.78464	1.91176	2.75351	1.64595	2.4682	1.76882
Osmr	chr15	6823609	6823674	-	1.98664	0.900803	0.669373	1.43101	1.31147	0.963299	2.54949	1.65686	2.22399	1.99866	1.88053	2.21102
Gap43	chr16	42340993	42341028	-	1.28547	0.514745	1.47262	0.650461	1.19225	1.39143	2.29454	1.91176	2.22399	1.64595	2.1156	2.10047
Gm12338	chr11	75413547	75413553	-	1.28547	1.28686	0.535498	0.910645	1.31147	1.2844	2.67696	1.91176	1.80037	2.23379	1.29286	2.21102
Gm13181	chr2	3603594	3603599	+	1.86978	0.514745	1.20487	1.43101	1.4307	1.49847	2.54949	1.78431	2.01218	1.52838	1.64546	1.65827
Snrpd3	chr10	74980293	74980343	+	1.5192	1.80161	0.401624	1.6912	0.834574	1.71253	1.52969	2.80392	2.01218	1.64595	0.940265	0.88441
Slpi	chr2	164181213	164181331	-	0.701167	1.28686	1.87424	1.82129	1.54992	1.71253	2.16706	2.67647	1.48266	1.88109	0.940265	1.98992
Slc10a6	chr5	104058266	104058344	-	1.05175	0.900803	1.20487	1.43101	0.71535	1.07033	2.42201	2.03921	1.80037	1.52838	1.29286	1.10551
G630090E17Rik	chr10	39679958	39680085	-	1.05175	0.772117	0.803247	1.04074	1.07302	0.749233	2.03959	2.42156	1.80037	1.52838	1.88053	2.10047
Dpy19l3	chr7	36539165	36539213	-	1.75292	1.28686	0.803247	1.17083	1.19225	1.6055	2.16706	1.52941	2.5417	1.41082	0.940265	1.10551
Sod2	chr17	13201111	13201157	+	1.40233	0.514745	0.669373	0.520369	1.31147	1.71253	1.91212	1.52941	2.75351	1.99866	1.99806	1.76882
Epas1	chr17	87152947	87153039	+	0.818029	0.772117	1.47262	2.08147	1.07302	1.17737	1.65717	1.78431	2.75351	1.99866	1.52793	1.76882
Sgk1	chr10	21711480	21711591	+	0.93489	1.41555	1.74037	1.43101	1.31147	1.9266	1.91212	2.03921	2.22399	1.41082	1.64546	1.43717
Zfp940	chr7	30638619	30638698	-	1.05175	1.15818	1.60649	1.6912	0.953799	1.39143	2.42201	0.892155	2.85942	1.05811	1.4104	1.32661
Pls3	chrX	73088687	73088748	-	1.16861	0.643431	1.74037	1.30092	1.78837	2.03363	2.67696	1.78431	1.69447	2.70406	1.0578	1.43717
Cnpy2	chr10	127759502	127759517	+	0.467445	0.900803	1.071	0.520369	0.834574	1.39143	2.54949	2.16666	1.37676	1.76352	1.4104	1.98992
Ccrn4l	chr3	51028388	51028475	+	2.1035	0.900803	0.401624	1.82129	1.4307	1.17737	1.65717	3.05882	1.37676	1.76352	1.52793	2.32158
Il1rn	chr2	24200838	24200938	+	0.93489	1.15818	1.071	0.520369	0.71535	1.07033	2.42201	1.40196	2.22399	2.35136	2.1156	0.88441
Pde7b	chr10	20268216	20268291	-	0.584306	1.15818	1.47262	2.08147	0.834574	0.856266	1.91212	1.91176	2.22399	1.41082	1.4104	1.43717
Qrich1	chr9	108419290	108419331	+	2.22036	1.02949	0.669373	1.56111	1.19225	2.78286	1.91212	1.27451	2.85942	1.99866	1.88053	1.87937
Ikbkap	chr4	56815200	56815205	-	1.28547	1.15818	1.33875	1.43101	1.9076	1.9266	2.16706	1.40196	2.4358	1.05811	1.52793	1.98992
Rwdd2a	chr9	86465580	86465618	+	0.701167	1.41555	1.20487	1.6912	1.66915	1.39143	1.40222	2.16666	2.4358	1.88109	1.4104	0.773859
Wnt5a	chr14	29322975	29322998	+	1.16861	0.514745	0.937122	0.780553	0.596125	0.856266	2.67696	1.40196	1.90628	1.41082	1.763	1.54772
Gpr126	chr10	14264810	14264926	-	1.16861	1.02949	1.071	1.04074	0.953799	0.963299	1.78464	2.29411	1.90628	1.05811	1.763	1.54772
Pmvk	chr3	89263060	89263071	+	1.05175	1.54423	0.937122	1.17083	0.596125	1.2844	2.03959	1.91176	2.01218	1.41082	0.587666	2.32158
Tapbp	chr17	34052854	34052925	+	1.28547	1.54423	0.267749	1.30092	1.54992	1.39143	2.67696	2.29411	0.953139	2.11622	2.23313	1.21606
Zbtb22	chr17	34052854	34052925	+	1.28547	1.54423	0.267749	1.30092	1.54992	1.39143	2.67696	2.29411	0.953139	2.11622	2.23313	1.21606
Ccdc47	chr11	106078101	106078216	-	0.818029	2.05898	0.937122	1.6912	1.07302	2.46176	2.42201	1.91176	1.48266	1.99866	1.64546	1.87937
Ptgir	chr7	17491324	17491364	+	0.818029	0.386059	0.669373	0.780553	0.71535	0.535166	1.65717	2.03921	2.11809	1.41082	1.64546	1.32661
AL808027.1	chr2	32173823	32173857	+	1.16861	1.67292	0.803247	1.82129	2.02682	0.749233	1.78464	2.42156	1.58857	1.05811	1.99806	1.65827
AL808027.2	chr2	32173823	32173857	+	1.16861	1.67292	0.803247	1.82129	2.02682	0.749233	1.78464	2.42156	1.58857	1.05811	1.99806	1.65827
Cldn12	chr5	5514311	5514347	-	1.5192	1.28686	0.937122	1.04074	1.19225	1.6055	1.78464	2.42156	1.58857	1.64595	1.64546	1.98992
Fez1	chr9	36640940	36640985	+	1.16861	0.386059	1.47262	1.43101	1.31147	1.6055	1.27474	2.16666	2.3299	1.29325	2.1156	2.21102
Rpl8	chr15	76735457	76735464	+	1.63606	1.54423	0.133875	0.001	0.001	0.001	0.001	3.31372	2.4358	3.05677	0.001	0.001
Gm12957	chr4	119193558	119193562	+	0.701167	1.41555	1.071	1.43101	1.4307	1.07033	2.03959	1.78431	1.90628	1.17568	1.0578	1.21606
Alb	chr5	90889859	90889927	+	0.584306	0.900803	1.33875	1.17083	0.596125	1.07033	1.91212	1.78431	2.01218	0.705408	1.4104	1.10551
Irak3	chr10	119638752	119638816	-	1.05175	0.772117	1.47262	1.17083	1.4307	1.71253	1.91212	2.29411	1.48266	1.17568	1.0578	1.98992
Gm6368	chrX	138415297	138415300	+	1.5192	0.643431	1.60649	1.30092	0.953799	1.6055	1.78464	2.42156	1.48266	1.88109	1.29286	1.21606
Ubr5	chr15	38008583	38008612	-	1.28547	0.772117	0.937122	0.520369	2.8614	1.07033	1.52969	2.42156	1.69447	1.05811	1.0578	0.773859
Chchd10	chr10	75398598	75398644	+	0.350584	0.772117	1.33875	0.260184	1.31147	0.963299	2.80444	1.52941	1.27085	1.17568	1.52793	1.65827
Igfbp6	chr15	101975112	101975124	+	0.584306	1.93029	1.071	1.30092	1.19225	1.81957	1.78464	1.91176	1.90628	2.23379	1.52793	1.43717
I830012O16Rik	chr19	34681989	34682023	+	1.16861	1.54423	0.937122	0.130092	0.596125	0.3211	1.78464	1.78431	2.01218	1.52838	1.4104	0.994961
Jun	chr4	94719893	94719954	-	0.93489	0.900803	1.071	0.780553	0.596125	0.963299	2.42201	1.40196	1.69447	0.705408	1.0578	0.663307
Pygo2	chr3	89233514	89233535	+	0.93489	1.41555	1.20487	1.43101	2.14605	1.07033	2.03959	1.65686	1.80037	1.17568	1.52793	1.21606
Nxt2	chrX	138662441	138662506	+	1.28547	0.900803	0.937122	1.17083	1.31147	1.49847	1.78464	1.91176	1.80037	2.11622	0.587666	1.10551
Fbxo47	chr11	97745426	97745474	-	0.467445	0.900803	0.401624	0.260184	0.71535	0.3211	1.78464	1.27451	2.4358	0.705408	1.4104	0.331654
Ssu72	chr4	155078902	155078942	+	1.28547	1.28686	0.803247	1.43101	1.07302	1.49847	1.27474	1.65686	2.5417	1.64595	1.64546	1.98992
Srebf2	chr15	81977995	81978080	+	1.05175	0.772117	1.20487	1.17083	1.19225	1.17737	2.54949	2.16666	0.741331	1.29325	0.822732	1.54772
Ptgfr	chr3	151498851	151498939	-	0.467445	1.28686	0.803247	0.650461	0.834574	1.17737	1.78464	1.91176	1.69447	1.17568	1.4104	1.76882
Oas2	chr5	121199833	121199890	-	1.5192	0.514745	0.401624	0.650461	0.23845	0.214067	1.65717	2.03921	1.69447	0.58784	0.705199	0.442205
Gm12260	chr11	58775271	58775276	+	0.818029	0.772117	0.803247	0.130092	0.23845	0.535166	1.01979	2.42156	1.90628	0.352704	0.3526	0.552756
H2-T10	chr17	36258388	36258445	-	1.40233	0.772117	1.33875	0.780553	1.07302	0.856266	1.52969	1.27451	2.5417	0.822976	1.64546	1.54772
Drap1	chr19	5424551	5424562	-	1.16861	0.514745	1.60649	1.56111	1.07302	0.856266	1.91212	1.91176	1.48266	1.05811	1.763	1.21606
Psmd4	chr3	94837402	94837404	-	0.93489	0.772117	1.20487	1.30092	0.357675	0.6422	2.54949	1.01961	1.69447	0.940544	0.940265	0.552756
As3mt	chr19	46781946	46782025	+	0.584306	1.80161	1.071	1.43101	0.71535	1.07033	1.27474	1.65686	2.3299	0.940544	0.705199	1.32661
Fgf10	chr13	119503943	119503985	+	0.93489	1.67292	0.803247	1.30092	0.953799	1.9266	1.65717	1.78431	1.80037	2.23379	1.29286	1.43717
Zscan2	chr7	88005815	88005863	+	1.40233	0.900803	0.535498	0.780553	0.4769	1.81957	2.42201	1.52941	1.27085	1.52838	1.52793	1.32661
Mtbp	chr15	55389113	55389116	+	1.28547	0.386059	0.803247	1.30092	1.31147	1.07033	1.78464	2.03921	1.37676	2.11622	1.29286	1.76882
Kctd21	chr7	104480825	104480856	+	1.05175	1.28686	0.669373	1.17083	1.31147	1.49847	1.40222	1.78431	2.01218	1.41082	1.52793	0.773859
Sdf2	chr11	78059227	78059232	+	0.701167	1.54423	1.20487	0.910645	1.78837	1.49847	1.01979	2.16666	2.01218	1.76352	1.4104	1.10551
Vamp1	chr6	125181241	125181293	+	0.701167	1.54423	0.669373	0.390277	0.834574	0.963299	2.42201	1.91176	0.847235	1.05811	0.705199	1.54772
Acad12	chr5	122068855	122068912	-	0.93489	1.28686	1.20487	0.910645	1.66915	1.39143	1.27474	1.65686	2.22399	1.05811	0.940265	1.54772
Ap4s1	chr12	52792196	52792210	+	1.5192	0.900803	0.937122	2.21157	1.07302	1.49847	1.27474	2.03921	1.80037	0.58784	1.29286	1.32661
B3gnt9-ps	chr8	107778583	107778623	-	0.701167	1.15818	0.669373	0.650461	0.71535	0.963299	2.03959	1.27451	1.69447	1.52838	1.29286	1.76882
Smoc1	chr12	82127790	82127828	+	1.28547	0.772117	0.937122	1.30092	0.834574	0.856266	1.40222	1.91176	1.69447	1.17568	1.99806	1.76882
Sdf4	chr4	155367459	155367462	+	0.818029	1.41555	0.803247	0.780553	0.834574	0.749233	1.40222	1.65686	1.90628	1.05811	1.29286	1.10551
Fez1	chr9	36678089	36678116	+	1.40233	0.257372	1.33875	0.390277	0.357675	2.46176	2.29454	1.14706	1.48266	1.17568	0.3526	1.32661
Armc5	chr7	135381028	135381064	+	1.28547	1.02949	0.803247	1.17083	1.31147	1.6055	1.14727	1.91176	1.80037	1.41082	0.822732	2.10047
Gstp2	chr19	4042237	4042264	-	1.05175	0.772117	0.937122	1.17083	0.71535	1.6055	1.52969	1.40196	1.90628	0.705408	1.4104	1.10551
Rheb	chr5	24348156	24348167	-	0.818029	0.772117	0.803247	1.04074	1.19225	1.2844	0.892321	2.03921	1.90628	1.52838	1.29286	1.54772
Map4k1	chr7	29767090	29767202	+	1.05175	0.900803	1.071	1.17083	0.596125	1.39143	1.52969	1.91176	1.37676	1.17568	1.17533	1.21606
Cdc42ep3	chr17	79754968	79755102	-	0.93489	1.15818	0.937122	1.04074	2.14605	0.749233	1.27474	0.892155	2.64761	1.29325	0.587666	1.32661
Aebp1	chr11	5767107	5767155	+	1.40233	0.386059	1.20487	0.780553	1.31147	2.03363	1.27474	2.03921	1.48266	1.88109	0.705199	0.994961
Snora68	chr8	73420076	73420083	-	1.16861	0.900803	1.071	0.910645	0.834574	1.07033	1.01979	2.29411	1.48266	1.64595	0.940265	1.43717
Tmsb15b2	chrX	133492501	133492562	-	1.28547	0.514745	0.803247	1.43101	0.834574	0.963299	1.78464	1.40196	1.58857	0.940544	0.705199	1.10551
Tmsb15l	chrX	133492501	133492562	-	1.28547	0.514745	0.803247	1.43101	0.834574	0.963299	1.78464	1.40196	1.58857	0.940544	0.705199	1.10551
Car2	chr3	14886687	14886692	+	0.818029	0.772117	0.803247	1.04074	0.596125	0.856266	1.78464	1.91176	1.05904	1.88109	1.29286	1.10551
Ahrr	chr13	74429737	74429786	-	0.93489	0.514745	0.401624	0.650461	0.71535	0.749233	1.14727	1.27451	2.3299	0.705408	0.235066	0.663307
Rims2	chr15	39491031	39491107	+	0.818029	0.643431	0.267749	0.780553	0.4769	0.428133	1.78464	1.40196	1.48266	1.88109	0.940265	1.54772
Phf17	chr3	41367711	41367776	+	0.93489	1.15818	0.937122	1.43101	1.4307	1.39143	1.40222	1.78431	1.48266	1.17568	1.99806	1.43717
Ctnnb1	chr9	120859287	120859291	+	1.05175	0.643431	0.937122	0.520369	1.31147	0.535166	2.16706	1.52941	0.953139	0.940544	1.0578	1.10551
Klf15	chr6	90412578	90412628	+	0.93489	0.772117	1.20487	1.6912	1.31147	1.07033	2.03959	1.65686	0.953139	1.17568	1.4104	1.43717
Fam46a	chr9	85220723	85220769	-	0.701167	0.514745	0.937122	0.650461	0.23845	0.856266	1.65717	1.40196	1.58857	0.705408	1.763	0.663307
Wbscr22	chr5	135537001	135537021	-	1.5192	0.643431	0.803247	0.650461	1.31147	1.2844	1.14727	2.42156	1.05904	1.17568	1.4104	1.43717
Csnk1a1	chr18	61716156	61716245	+	1.05175	1.02949	0.937122	1.04074	1.19225	1.39143	1.52969	1.40196	1.69447	1.29325	1.17533	1.65827
Mxra8	chr4	155217527	155217621	+	0.93489	0.900803	0.669373	1.6912	1.19225	0.856266	1.65717	1.78431	1.16495	1.17568	1.0578	0.331654
Ankrd17	chr5	90794260	90794301	-	0.93489	1.15818	0.803247	0.260184	0.4769	1.39143	1.52969	1.91176	1.16495	1.52838	0.705199	0.442205
Hgf	chr5	16060095	16060182	+	0.233722	0.772117	0.535498	0.910645	0.357675	0.3211	1.40222	2.03921	1.16495	1.17568	1.64546	1.65827
Inpp1	chr1	52856336	52856401	-	0.584306	0.643431	0.937122	0.520369	0.357675	0.3211	1.78464	1.52941	1.27085	1.17568	0.940265	0.88441
Mex3b	chr7	90014841	90014920	+	0.818029	1.15818	0.535498	0.390277	0.834574	0.963299	1.52969	1.78431	1.27085	1.17568	1.88053	1.10551
Ggta1	chr2	35317013	35317063	-	1.16861	0.643431	1.071	0.780553	1.31147	1.07033	0.892321	1.78431	1.90628	1.29325	1.17533	1.54772
Ebag9	chr15	44451238	44451261	+	1.16861	0.900803	0.937122	1.04074	0.71535	1.39143	1.52969	1.65686	1.37676	1.29325	0.470133	0.663307
Lgi2	chr5	52957259	52957364	-	0.701167	1.02949	1.071	1.04074	1.19225	0.856266	1.78464	1.27451	1.48266	1.64595	1.52793	1.32661
Gramd1b	chr9	40338677	40338716	-	0.701167	0.257372	0.535498	0.260184	0.834574	0.535166	1.52969	1.40196	1.58857	0.58784	0.822732	1.65827
Gm17276	chr17	32250694	32250797	+	0.701167	0.643431	0.535498	1.04074	0.953799	0.3211	2.29454	1.14706	1.05904	1.29325	0.235066	0.88441
Mical2	chr7	119370292	119370297	+	1.05175	0.128686	0.267749	0.390277	0.953799	0.6422	0.637372	1.52941	2.3299	1.41082	0.587666	1.32661
B3galnt2	chr13	14047063	14047099	+	0.818029	1.02949	1.071	0.780553	1.66915	1.07033	1.78464	1.40196	1.27085	0.352704	1.0578	1.43717
Gm8213	chr6	116145892	116145904	-	0.467445	0.900803	0.803247	0.910645	1.66915	0.3211	1.27474	1.52941	1.58857	1.05811	0.705199	0.994961
Rpl12	chr2	32817182	32817184	+	1.05175	0.772117	0.937122	1.04074	0.71535	0.6422	0.892321	1.91176	1.58857	0.705408	0.235066	1.10551
St6gal1	chr16	23226095	23226195	+	0.584306	1.54423	0.669373	0.520369	1.19225	1.6055	1.91212	1.40196	1.05904	1.41082	1.52793	0.773859
Rom1	chr19	9003819	9003857	-	1.16861	0.772117	0.937122	0.780553	0.953799	1.2844	1.78464	1.52941	1.05904	1.29325	0.235066	0.552756
Tlr2	chr3	83645013	83645028	-	1.05175	0.772117	0.937122	1.95138	0.4769	0.856266	1.40222	1.14706	1.80037	0.940544	1.17533	1.21606
Selenbp1	chr3	94736984	94736989	+	0.818029	0.257372	0.937122	0.390277	0.953799	0.749233	1.27474	1.27451	1.80037	0.58784	0.822732	0.552756
Shisa5	chr9	108958498	108958534	+	1.16861	0.643431	1.071	1.56111	1.31147	0.6422	1.40222	1.01961	1.90628	1.41082	0.470133	0.552756
Ptgs1	chr2	36090746	36090812	+	1.16861	1.02949	0.133875	0.520369	0.4769	0.214067	1.91212	1.52941	0.847235	0.822976	0.587666	0.663307
Pgpep1l	chr7	75409059	75409236	-	0.93489	0.514745	1.20487	0.910645	0.357675	0.749233	2.16706	0.637254	1.48266	1.29325	0.587666	0.221102
Tmem180	chr19	46415609	46415611	+	0.584306	0.643431	0.401624	0.780553	0.23845	0.428133	1.01979	1.78431	1.48266	0.705408	0.822732	0.773859
Son	chr16	91663887	91663891	+	1.05175	0.514745	1.20487	1.04074	1.19225	1.71253	0.892321	1.91176	1.48266	0.940544	1.0578	1.32661
Dcn	chr10	96942108	96942113	+	0.116861	0.900803	0.937122	0.780553	1.07302	0.6422	1.52969	1.14706	1.58857	1.52838	0.822732	1.10551
Usp2	chr9	43893023	43893033	+	0.701167	0.514745	0.937122	0.390277	0.71535	0.749233	1.52969	1.65686	1.05904	0.822976	1.17533	0.442205
Gm2788	chr7	56136663	56136759	+	1.05175	0.643431	1.071	0.780553	1.66915	0.963299	1.40222	1.65686	1.16495	1.05811	1.4104	1.21606
Lama4	chr10	38685512	38685541	+	1.40233	0.001	1.33875	0.520369	0.596125	0.856266	1.27474	1.14706	1.80037	0.822976	1.52793	1.21606
Cd53	chr3	106592973	106592985	-	0.701167	0.900803	1.071	0.390277	0.596125	0.856266	1.65717	1.27451	1.27085	1.76352	0.705199	1.21606
Sema5a	chr15	32174760	32174877	+	1.28547	0.514745	0.669373	0.001	0.4769	0.3211	1.78464	1.01961	1.37676	0.470272	1.64546	0.88441
Prcc	chr3	87688946	87689114	-	0.701167	0.900803	1.071	1.30092	1.31147	1.2844	1.40222	1.40196	1.37676	1.29325	1.17533	1.10551
Cald1	chr6	34659430	34659432	+	1.40233	0.643431	0.535498	0.650461	0.71535	0.749233	1.01979	1.78431	1.37676	0.940544	0.822732	1.10551
SCARNA17	chr18	74938221	74938240	-	1.05175	0.643431	0.803247	1.30092	0.596125	0.749233	1.14727	2.03921	0.953139	1.05811	0.822732	0.773859
Scarna17	chr18	74938221	74938240	-	1.05175	0.643431	0.803247	1.30092	0.596125	0.749233	1.14727	2.03921	0.953139	1.05811	0.822732	0.773859
Zfp71-rs1	chr13	67830059	67830131	-	0.701167	1.15818	0.535498	0.390277	0.834574	1.49847	1.52969	1.52941	1.05904	0.940544	0.822732	0.442205
Rcn2	chr9	55889870	55889873	+	1.05175	0.643431	0.937122	0.910645	0.596125	1.17737	1.27474	1.65686	1.16495	0.822976	1.763	0.88441
Nedd8	chr14	56290979	56290983	-	0.93489	1.02949	0.669373	0.910645	1.07302	0.963299	1.40222	0.892155	1.80037	1.52838	0.705199	0.994961
Arrdc3	chr13	81025380	81025454	+	0.233722	0.257372	1.33875	1.17083	0.71535	0.6422	0.764846	2.03921	1.27085	1.29325	0.822732	0.773859
Dtx3l	chr16	35939064	35939068	-	0.584306	1.67292	0.401624	0.390277	0.596125	0.6422	1.65717	1.01961	1.37676	0.58784	0.940265	0.331654
Mudeng	chr14	49686207	49686249	+	0.584306	0.643431	0.401624	0.260184	0.357675	0.749233	0.892321	1.78431	1.37676	0.58784	1.17533	1.21606
Srek1	chr13	104554629	104554633	-	1.05175	0.772117	0.669373	1.04074	0.953799	0.963299	2.03959	1.14706	0.847235	1.05811	1.29286	0.994961
Cd300lb	chr11	114795593	114795686	-	0.701167	0.772117	0.803247	0.390277	0.834574	0.535166	1.27474	1.27451	1.48266	0.940544	0.705199	0.331654
Zbtb5	chr4	45024533	45024570	-	0.93489	0.514745	1.071	0.650461	1.07302	1.6055	1.27474	1.78431	0.953139	1.52838	0.822732	0.663307
H2-DMa	chr17	34272537	34272607	+	0.467445	0.772117	1.33875	0.650461	1.4307	1.49847	0.509897	1.91176	1.58857	0.940544	0.587666	0.663307
Gm13476	chr2	44966589	44966626	+	0.93489	0.772117	0.803247	1.17083	0.953799	1.49847	2.03959	0.764705	1.16495	1.29325	0.470133	1.21606
Ndufa2	chr18	36903902	36903941	-	0.467445	1.15818	0.669373	0.260184	0.71535	0.856266	1.01979	1.65686	1.27085	1.64595	0.822732	1.10551
Dnajc16	chr4	141346838	141346852	-	0.93489	0.772117	0.803247	1.56111	0.953799	0.963299	1.01979	1.01961	1.90628	0.940544	1.0578	1.87937
Rab3c	chr13	111070318	111070359	-	0.233722	0.643431	0.535498	0.130092	0.357675	0.3211	1.40222	1.14706	1.37676	1.29325	0.470133	0.773859
Cxcl5	chr5	91187973	91187979	+	1.16861	0.514745	0.803247	1.30092	0.357675	0.856266	1.01979	1.40196	1.48266	1.05811	0.3526	1.21606
Unc13a	chr8	74195598	74195650	-	0.467445	1.02949	0.937122	1.30092	1.19225	0.428133	1.91212	1.01961	0.953139	1.05811	1.29286	0.442205
AI480653	chr16	31061440	31061568	-	0.93489	0.514745	0.803247	0.520369	1.31147	1.2844	1.01979	1.27451	1.58857	0.705408	1.52793	1.54772
Tceb2	chr17	23965862	23965892	-	0.701167	1.02949	0.267749	0.910645	0.596125	0.6422	1.01979	1.27451	1.58857	0.940544	1.29286	1.21606
Ncald	chr15	37389106	37389118	-	0.818029	0.386059	0.669373	0.780553	1.07302	0.749233	0.764846	1.40196	1.69447	1.05811	0.940265	1.10551
Dnm1	chr2	32167710	32167899	-	0.584306	1.02949	0.669373	1.30092	0.953799	0.856266	1.52969	1.78431	0.529522	1.05811	0.705199	1.21606
Nhsl1	chr10	18127442	18127516	+	0.93489	1.15818	0.267749	1.04074	1.07302	1.17737	1.78464	0.892155	1.16495	0.705408	0.822732	1.32661
Gm17549	chr17	32421720	32421762	+	0.701167	0.772117	0.937122	0.650461	0.834574	0.749233	1.27474	1.40196	1.16495	0.705408	1.0578	0.773859
Med12	chrX	98469366	98469381	+	0.93489	0.643431	0.803247	1.17083	1.31147	0.963299	1.65717	0.892155	1.27085	0.822976	0.705199	0.331654
Arhgdib	chr6	136890248	136890250	-	1.28547	0.772117	0.267749	0.780553	1.19225	0.749233	1.01979	1.52941	1.27085	0.58784	1.29286	1.87937
Cope	chr8	72826408	72826412	+	0.467445	1.02949	0.535498	0.390277	0.71535	1.39143	1.40222	1.52941	0.847235	1.05811	0.705199	0.552756
Mcm7	chr5	138612453	138612498	-	1.05175	1.15818	0.001	0.910645	1.07302	1.2844	1.40222	0.892155	1.48266	0.822976	0.587666	0.663307
Serping1	chr2	84615541	84615589	-	0.584306	0.514745	0.937122	0.130092	0.4769	0.749233	1.91212	0.892155	0.953139	0.117568	0.470133	0.442205
Runx1	chr16	92826255	92826314	-	0.584306	0.643431	0.669373	0.780553	1.07302	0.963299	1.52969	1.27451	0.953139	0.822976	0.705199	1.10551
Ppfibp1	chr6	146837170	146837173	+	0.701167	0.514745	0.669373	0.910645	0.953799	0.856266	2.03959	0.637254	1.05904	0.705408	0.940265	1.32661
Dixdc1	chr9	50505862	50505883	-	0.818029	0.643431	0.535498	0.001	1.19225	0.963299	1.91212	0.764705	1.05904	1.05811	0.470133	1.32661
Upp1	chr11	9018735	9018739	+	1.16861	0.643431	0.001	0.520369	0.596125	0.535166	1.52969	1.52941	0.635426	0.822976	0.705199	0.552756
Rpl37	chr15	5066732	5066738	+	0.818029	0.643431	0.937122	1.43101	0.71535	1.17737	1.14727	1.27451	1.27085	1.52838	1.0578	0.663307
Sin3b	chr8	75247943	75247973	+	0.584306	0.900803	0.937122	1.30092	1.19225	1.07033	0.892321	1.40196	1.37676	0.940544	1.17533	0.773859
Plekho1	chr3	95799767	95799797	-	0.93489	0.514745	0.803247	1.04074	1.4307	0.6422	2.16706	0.637254	0.847235	0.940544	0.940265	0.773859
Mark2	chr19	7369923	7369967	-	0.584306	0.772117	0.535498	0.520369	0.4769	1.07033	1.40222	1.40196	0.847235	0.235136	0.940265	0.663307
Tor1aip1	chr1	157883684	157883688	-	0.584306	0.643431	0.803247	0.650461	0.23845	0.3211	0.382423	1.65686	1.58857	0.58784	0.705199	0.88441
Hist1h2aj	chr13	21813667	21813706	-	0.233722	0.900803	0.803247	1.56111	0.119225	0.749233	0.764846	0.637254	2.22399	0.822976	1.64546	1.10551
Zfp691	chr4	118846461	118846530	-	0.467445	0.514745	0.803247	0.390277	1.19225	0.856266	1.01979	1.52941	1.05904	0.822976	0.705199	1.65827
Gm10785	chr16	91689119	91689192	+	0.584306	0.514745	1.20487	1.30092	0.71535	0.963299	1.40222	1.01961	1.16495	0.705408	0.470133	0.994961
Gramd1b	chr9	40263931	40263950	-	0.701167	0.772117	0.401624	0.650461	1.19225	0.963299	1.14727	1.27451	1.16495	0.352704	0.470133	0.331654
P4hb	chr11	120433995	120434008	-	0.584306	0.643431	0.669373	0.910645	0.596125	0.535166	1.52969	1.40196	0.635426	0.822976	0.470133	0.773859
Tardbp	chr4	148001099	148001135	-	1.16861	0.643431	0.535498	0.520369	0.119225	0.856266	1.40222	0.892155	1.27085	1.17568	1.0578	0.994961
H2-T23	chr17	36169182	36169220	-	0.584306	1.02949	0.535498	0.260184	0.71535	0.3211	0.892321	1.27451	1.37676	0.58784	0.705199	0.773859
Wdr31	chr4	62131917	62131934	-	0.701167	1.28686	0.133875	0.910645	0.834574	0.6422	0.637372	1.52941	1.37676	0.470272	1.17533	0.88441
Masp1	chr16	23520898	23520902	-	0.467445	0.772117	1.071	0.910645	0.71535	0.3211	1.27474	1.40196	0.847235	0.352704	0.470133	0.552756
Zfp367	chr13	64253721	64253759	-	1.05175	0.643431	0.267749	0.260184	0.4769	0.535166	0.382423	1.65686	1.48266	0.822976	1.64546	0.994961
Uhrf2	chr19	30105231	30105241	+	0.467445	0.514745	0.803247	0.390277	0.119225	1.2844	1.52969	1.52941	0.423617	0.822976	1.29286	0.442205
Slc20a1	chr2	129025612	129025642	+	0.93489	0.772117	0.535498	0.650461	0.357675	0.963299	1.01979	1.40196	1.05904	0.705408	0.822732	0.663307
Ptch1	chr13	63665131	63665271	-	0.584306	0.386059	0.937122	0.650461	0.834574	0.6422	1.14727	1.01961	1.27085	1.05811	0.587666	0.331654
Fam71f1	chr6	29269138	29269168	+	0.93489	0.257372	0.803247	0.390277	0.953799	0.963299	1.52969	1.14706	0.741331	1.05811	0.705199	0.442205
Actn4	chr7	29703781	29703810	-	0.818029	0.772117	0.133875	0.390277	0.23845	0.535166	1.40222	1.27451	0.741331	1.29325	0.940265	0.552756
Gpm6b	chrX	162676733	162676737	+	0.233722	0.900803	0.535498	0.130092	0.71535	0.535166	1.40222	1.27451	0.741331	0.822976	0.940265	1.43717
Gm12416	chr4	83750729	83750733	+	0.584306	0.514745	0.803247	1.43101	0.834574	0.535166	1.01979	1.01961	1.37676	0.58784	0.940265	0.88441
Ssbp1	chr6	40421932	40421978	+	0.93489	0.900803	0.401624	0.780553	0.71535	0.749233	0.892321	1.14706	1.37676	1.41082	0.940265	0.994961
Tardbp	chr4	148000425	148000437	-	0.701167	0.514745	0.669373	0.780553	0.23845	1.17737	1.65717	0.892155	0.847235	1.05811	1.52793	0.663307
Gm15246	chrX	165758550	165758583	+	0.93489	0.386059	0.937122	0.910645	0.71535	0.749233	0.637372	1.27451	1.48266	0.822976	0.822732	0.994961
Hcfc1r1	chr17	23811103	23811142	+	0.584306	0.386059	0.937122	0.780553	0.71535	0.856266	1.01979	1.27451	1.05904	1.05811	0.705199	0.663307
Ube2d3	chr3	135102351	135102357	+	0.93489	0.772117	0.401624	1.04074	1.07302	0.428133	1.27474	0.892155	1.16495	0.58784	0.470133	0.663307
Prmt6	chr3	110053461	110053520	-	1.16861	0.386059	0.535498	0.130092	0.596125	0.535166	1.14727	0.892155	1.27085	0.940544	0.3526	0.773859
Zfp708	chr13	67182462	67182481	-	0.467445	0.900803	0.401624	0.650461	0.953799	0.214067	1.14727	1.40196	0.741331	0.235136	0.3526	0.442205
Zfp617	chr8	74432795	74432814	+	0.467445	0.514745	0.669373	0.130092	0.119225	0.107033	0.892321	0.892155	1.48266	0.001	0.587666	0.442205
Zfp882	chr8	74432795	74432814	+	0.467445	0.514745	0.669373	0.130092	0.119225	0.107033	0.892321	0.892155	1.48266	0.001	0.587666	0.442205
Lta4h	chr10	92916362	92916366	+	0.350584	0.643431	0.267749	0.520369	0.23845	0.428133	0.509897	1.78431	0.953139	0.705408	0.940265	1.32661
Cars	chr7	150756446	150756496	-	0.93489	0.257372	0.401624	0.650461	0.4769	0.3211	1.40222	1.14706	0.635426	0.58784	0.235066	0.994961
St6gal1	chr16	23224815	23224852	+	0.350584	0.386059	0.803247	0.130092	0.71535	0.749233	0.892321	0.892155	1.37676	1.05811	0.470133	1.32661
Dtx3	chr10	126633499	126633657	-	1.05175	0.001	0.803247	0.260184	0.4769	0.428133	0.892321	1.40196	0.847235	0.470272	0.705199	0.88441
Ror2	chr13	53381316	53381319	-	0.467445	0.257372	0.937122	0.390277	0.4769	0.3211	1.14727	1.01961	0.953139	0.58784	0.587666	1.10551
Abhd11	chr5	135485708	135485731	+	0.467445	0.900803	0.535498	0.650461	0.596125	0.535166	0.892321	1.01961	1.16495	1.76352	0.940265	0.331654
Gm10063	chr8	37088722	37088724	+	0.467445	0.643431	0.267749	0.520369	0.23845	0.3211	1.78464	0.637254	0.635426	0.235136	0.940265	0.221102
Tpbg	chr9	85737155	85737168	+	1.05175	0.257372	0.669373	0.260184	0.596125	0.856266	1.40222	1.01961	0.635426	0.58784	0.470133	0.88441
Rbks	chr5	31999962	31999989	-	0.93489	0.643431	0.267749	0.130092	0.4769	0.214067	1.01979	1.40196	0.635426	0.352704	0.940265	0.442205
Mid1ip1	chrX	10294799	10294830	+	0.701167	0.386059	0.669373	0.390277	1.31147	0.535166	0.764846	1.65686	0.635426	0.58784	0.705199	0.663307
Gm14494	chr2	153651988	153651992	+	0.467445	0.514745	0.803247	0.520369	0.834574	0.6422	1.01979	1.14706	0.847235	1.05811	0.822732	0.773859
Kbtbd7	chr14	79826430	79826440	+	0.701167	0.257372	0.803247	0.780553	0.357675	0.6422	0.892321	1.27451	0.847235	0.235136	0.470133	0.331654
Gm6034	chr17	36179884	36179960	+	0.818029	0.386059	0.401624	0.260184	0.23845	0.214067	0.892321	1.14706	0.953139	0.58784	0.587666	0.663307
