# Supplementary material for: MicroRNA-140 mediates RB tumor suppressor function to control stem cell-like activity through interleukin-6
Source: Oncotarget. 2017 Jan 16;8(8):13872–85. doi: 10.18632/oncotarget.14681 (PMC5355146; doi:10.18632/oncotarget.14681)
Supplement: Supplementary file 3 [file oncotarget-08-13872-s003.xlsx]

## Sheet: Cellular Compartment
Category	Term	Count	%	p value	Genes	List Total	Pop Hits	Pop Total	Fold Enrichment	Bonferroni	Benjamini	FDR
GOTERM_CC_FAT	GO:0044421~extracellular region part	27	7.64873	0.00128274	WNT5A, CXCL5, MASP1, LUM, CXCL2, FGF10, DCN, CALR, MMP3, IL11, ALB, HPSE, SMOC1, COL18A1, IL6, IL1RN, NTNG2, SERPING1, SOD3, ADAMTS7, MMP10, LAMA4, THBD, VEGFA, SERPINB2, STC1, CP	223	774	12504	1.95599	0.276358	0.276358	1.6557
GOTERM_CC_FAT	GO:0005576~extracellular region	45	12.7479	0.0047656	WNT5A, AEBP1, CXCL5, MASP1, LUM, IGFBP6, CXCL2, FGF10, HP, DCN, CALR, MMP3, IL11, IGSF10, HPSE, ALB, SMOC1, FAM5C, BC028528, PLA1A, LGI2, SDF2, IL13RA2, PI15, COL18A1, ST6GAL1, IL6, CFB, FETUB, IL1RN, NTNG2, SERPING1, SOD3, ADAMTS7, LCN2, MMP10, LAMA4, THBD, DKK1, VEGFA, SERPINB2, SLPI, STC1, PTCH1, CP	223	1680	12504	1.50192	0.699949	0.452231	6.02445
GOTERM_CC_FAT	GO:0005578~proteinaceous extracellular matrix	13	3.68272	0.00682315	WNT5A, COL18A1, LUM, NTNG2, DCN, MMP3, ADAMTS7, MMP10, LAMA4, HPSE, ALB, SMOC1, VEGFA	223	297	12504	2.45432	0.821885	0.437356	8.52043
GOTERM_CC_FAT	GO:0031012~extracellular matrix	13	3.68272	0.00917201	WNT5A, COL18A1, LUM, NTNG2, DCN, MMP3, ADAMTS7, MMP10, LAMA4, HPSE, ALB, SMOC1, VEGFA	223	309	12504	2.35901	0.901924	0.440383	11.2949
GOTERM_CC_FAT	GO:0042824~MHC class I peptide loading complex	3	0.849858	0.0104055	CALR, H2-DMA, PSMB9	223	9	12504	18.6906	0.928348	0.409737	12.7207
GOTERM_CC_FAT	GO:0030529~ribonucleoprotein complex	16	4.53258	0.0178849	RPSA, SNRPD3, MEX3B, GM6834, RPL37, SNORA68, CALR, GM10063, MOV10, GM8213, RPL8, UBC, RHEB, THOC4, RPL12, SNORA62	223	462	12504	1.94188	0.989409	0.53138	20.9223
GOTERM_CC_FAT	GO:0005732~small nucleolar ribonucleoprotein complex	3	0.849858	0.0319734	SNORA68, RPL12, SNORA62	223	16	12504	10.5135	0.999722	0.689585	34.4711
GOTERM_CC_FAT	GO:0005615~extracellular space	16	4.53258	0.0390521	IL6, MASP1, CXCL5, IL1RN, CXCL2, FGF10, SERPING1, CALR, SOD3, IL11, THBD, ALB, VEGFA, SERPINB2, STC1, CP	223	511	12504	1.75567	0.999956	0.714869	40.4375
GOTERM_CC_FAT	GO:0005604~basement membrane	5	1.41643	0.0406993	COL18A1, LAMA4, ALB, SMOC1, VEGFA	223	73	12504	3.84053	0.999972	0.687584	41.752
GOTERM_CC_FAT	GO:0005783~endoplasmic reticulum	23	6.51558	0.0421969	SREBF1, P4HB, SGK1, SYVN1, PTGS1, TMEM38A, BSCL2, FADS2, RSAD2, TLR3, CCDC47, CNPY2, MESDC2, CALR, TPBG, PSMB9, SREBF2, TAPBP, CH25H, SHISA5, H2-DMA, AHSA1, RCN2	223	838	12504	1.53896	0.999981	0.662588	42.9238
GOTERM_CC_FAT	GO:0005886~plasma membrane	64	18.1303	0.0424075	GPR126, NRP1, ADCY7, EFNA1, OSMR, TLR2, G630090E17RIK, CTNNB1, TAPBP, PTGIR, STRA6, NT5E, GBP5, PDPN, KCTD21, FBLIM1, TNFRSF14, SIRPA, MARK2, ARHGAP31, THBD, VEGFA, ROR2, RAB15, VAMP1, CD300LB, COPE, GAP43, UNC13A, NKD2, RAB3C, RSAD2, ITGB3, RIMS2, CLDN12, CALR, LY6A, IGSF10, ITGB7, H2-T10, SLC39A1, KLRA2, LY6C1, DIXDC1, RPSA, P4HB, IL6, ICA1, NTNG2, PTGFR, CD63, CAMK2N1, GGT5, SLC16A2, DKK1, C92…	223	2906	12504	1.23489	0.999982	0.629432	43.0868
GOTERM_CC_FAT	GO:0005770~late endosome	4	1.13314	0.0429264	CD63, H2-DMA, SDF4, M6PR	223	44	12504	5.09743	0.999984	0.602029	43.4866

## Sheet: Biological Process
Category	Term	Count	%	p value	Genes	List Total	Pop Hits	Pop Total	Fold Enrichment	Bonferroni	Benjamini	FDR
GOTERM_BP_FAT	GO:0006955~immune response	28	7.93201	1.29274e-07	CXCL5, MASP1, CXCL2, OAS3, TLR2, TLR3, RSAD2, OAS2, TCFE3, OASL2, H2-T10, MX2, DHX58, IL6, GBP5, CFB, IL1RL2, IL1RN, TNFRSF14, SERPING1, PSMB9, C920025E04RIK, VEGFA, H2-T23, H2-DMA, CD300LB, GBP3, CD14	248	471	13588	3.25717	0.000214314	0.000214314	0.000217395
GOTERM_BP_FAT	GO:0016055~Wnt receptor signaling pathway	10	2.83286	0.000610875	CSNK1A1, WNT5A, DIXDC1, NKD2, DKK1, NLK, ROR2, PYGO2, MESDC2, CTNNB1	248	130	13588	4.21464	0.636923	0.397441	1.02234
GOTERM_BP_FAT	GO:0008283~cell proliferation	13	3.68272	0.0019206	WNT5A, IL6, PDPN, CFB, FGF10, HGF, CTNNB1, UHRF2, MCM7, NDEL1, VEGFA, PTCH1, THAP1	248	247	13588	2.8837	0.958722	0.654401	3.18121
GOTERM_BP_FAT	GO:0006357~regulation of transcription from RNA polymerase II promoter	23	6.51558	0.0019692	SREBF1, TCEANC, IKBKAP, IL6, EPAS1, MED12, NR4A2, NEDD8, RORA, TCFE3, MBD2, MEIS1, IL11, CTNNB1, SOD2, SREBF2, CDKN1C, AHRR, DRAP1, JUN, VEGFA, RUNX1, ZFP367	248	616	13588	2.04574	0.961923	0.558261	3.26044
GOTERM_BP_FAT	GO:0033554~cellular response to stress	17	4.81586	0.00298643	SREBF1, WNT5A, SSRP1, SGK1, EPAS1, WRNIP1, AARS, CCDC47, PMAIP1, SOD2, ANKRD17, CDKN1A, BTG2, ALB, UBR5, PRMT6, ROR2	248	404	13588	2.30553	0.992979	0.629085	4.90528
GOTERM_BP_FAT	GO:0045807~positive regulation of endocytosis	5	1.41643	0.00321954	ACTN4, FGF10, CD63, CALR, SIRPA	248	34	13588	8.0574	0.995236	0.589796	5.27848
GOTERM_BP_FAT	GO:0045087~innate immune response	8	2.26629	0.00336331	MASP1, CFB, IL1RL2, TLR2, TLR3, SERPING1, MX2, DHX58	248	107	13588	4.09647	0.996249	0.549757	5.50798
GOTERM_BP_FAT	GO:0019882~antigen processing and presentation	7	1.983	0.00502931	C920025E04RIK, H2-T10, H2-T23, CALR, H2-DMA, PSMB9, TAPBP	248	87	13588	4.40842	0.999766	0.648292	8.1294
GOTERM_BP_FAT	GO:0050678~regulation of epithelial cell proliferation	6	1.69972	0.00568475	WNT5A, IL6, VEGFA, FGF10, PTCH1, CTNNB1	248	63	13588	5.21813	0.999921	0.650148	9.14186
GOTERM_BP_FAT	GO:0070482~response to oxygen levels	6	1.69972	0.00648819	EPAS1, ACTN4, VEGFA, NR4A2, SOD3, SOD2	248	65	13588	5.05757	0.999979	0.660148	10.3686
GOTERM_BP_FAT	GO:0001569~patterning of blood vessels	4	1.13314	0.00905799	SEMA5A, NRP1, VEGFA, CTNNB1	248	24	13588	9.13172	1	0.746276	14.1886
GOTERM_BP_FAT	GO:0043410~positive regulation of MAPKKK cascade	5	1.41643	0.0103073	IL6, TLR3, FGF10, IL11, CTNNB1	248	47	13588	5.82876	1	0.761052	15.9899
GOTERM_BP_FAT	GO:0031328~positive regulation of cellular biosynthetic process	19	5.38244	0.0121634	SREBF1, IL6, EPAS1, TLR2, MED12, NR4A2, TLR3, NFYC, RORA, KLF15, TCFE3, IL11, CTNNB1, SOD2, SREBF2, YWHAH, JUN, VEGFA, RUNX1	248	552	13588	1.8859	1	0.790034	18.6005
GOTERM_BP_FAT	GO:0042981~regulation of apoptosis	19	5.38244	0.0123581	COL18A1, IL6, SYVN1, ACTN4, ARHGEF7, AARS, NR4A2, HGF, PMAIP1, GCH1, SOD2, IRAK3, CDKN1A, YWHAH, BTG2, ALB, VEGFA, SHISA5, TRP53INP1	248	553	13588	1.88249	1	0.770689	18.8699
GOTERM_BP_FAT	GO:0009615~response to virus	6	1.69972	0.0123657	LCN2, IRAK3, TLR3, RSAD2, GM5530, MX2	248	76	13588	4.32555	1	0.747246	18.8803
GOTERM_BP_FAT	GO:0032680~regulation of tumor necrosis factor production	4	1.13314	0.0125783	IRAK3, TLR2, TLR3, CD14	248	27	13588	8.11708	1	0.730637	19.1736
GOTERM_BP_FAT	GO:0009891~positive regulation of biosynthetic process	19	5.38244	0.0133071	SREBF1, IL6, EPAS1, TLR2, MED12, NR4A2, TLR3, NFYC, RORA, KLF15, TCFE3, IL11, CTNNB1, SOD2, SREBF2, YWHAH, JUN, VEGFA, RUNX1	248	557	13588	1.86897	1	0.729247	20.1709
GOTERM_BP_FAT	GO:0051270~regulation of cell motion	7	1.983	0.0133617	COL18A1, LAMA4, NRP1, ACTN4, PDPN, TLR2, ITGB3	248	107	13588	3.58441	1	0.710344	20.2452
GOTERM_BP_FAT	GO:0043067~regulation of programmed cell death	19	5.38244	0.0139221	COL18A1, IL6, SYVN1, ACTN4, ARHGEF7, AARS, NR4A2, HGF, PMAIP1, GCH1, SOD2, IRAK3, CDKN1A, YWHAH, BTG2, ALB, VEGFA, SHISA5, TRP53INP1	248	560	13588	1.85896	1	0.705778	21.0035
GOTERM_BP_FAT	GO:0030100~regulation of endocytosis	5	1.41643	0.0145848	ACTN4, FGF10, CD63, CALR, SIRPA	248	52	13588	5.2683	1	0.704173	21.8916
GOTERM_BP_FAT	GO:0010941~regulation of cell death	19	5.38244	0.0147002	COL18A1, IL6, SYVN1, ACTN4, ARHGEF7, AARS, NR4A2, HGF, PMAIP1, GCH1, SOD2, IRAK3, CDKN1A, YWHAH, BTG2, ALB, VEGFA, SHISA5, TRP53INP1	248	563	13588	1.84905	1	0.689395	22.0453
GOTERM_BP_FAT	GO:0051173~positive regulation of nitrogen compound metabolic process	18	5.09915	0.0158869	SREBF1, IL6, EPAS1, MED12, NR4A2, TLR2, NFYC, RORA, KLF15, TCFE3, IL11, CTNNB1, SOD2, SREBF2, YWHAH, JUN, VEGFA, RUNX1	248	526	13588	1.87495	1	0.70088	23.6093
GOTERM_BP_FAT	GO:0060627~regulation of vesicle-mediated transport	6	1.69972	0.0175594	RAB3C, ACTN4, FGF10, CD63, CALR, SIRPA	248	83	13588	3.96075	1	0.721142	25.7634
GOTERM_BP_FAT	GO:0050679~positive regulation of epithelial cell proliferation	4	1.13314	0.0183317	IL6, VEGFA, FGF10, CTNNB1	248	31	13588	7.06972	1	0.721453	26.7387
GOTERM_BP_FAT	GO:0042127~regulation of cell proliferation	18	5.09915	0.0192568	COL18A1, WNT5A, IL6, APOBEC1, PTGS1, FGF10, TNFRSF14, PMAIP1, MBD2, IL11, CTNNB1, SOD2, CDKN1A, JUN, VEGFA, MTBP, PTCH1, SMARCA2	248	538	13588	1.83313	1	0.724609	27.891
GOTERM_BP_FAT	GO:0007050~cell cycle arrest	5	1.41643	0.0198435	CDKN1C, CDKN1A, MTBP, TRP53INP1, SESN2	248	57	13588	4.80617	1	0.721442	28.6131
GOTERM_BP_FAT	GO:0045893~positive regulation of transcription, DNA-dependent	15	4.24929	0.0198703	SREBF1, IL6, EPAS1, MED12, NR4A2, NFYC, KLF15, RORA, TCFE3, IL11, SREBF2, CTNNB1, JUN, VEGFA, RUNX1	248	416	13588	1.97561	1	0.708428	28.6459
GOTERM_BP_FAT	GO:0051254~positive regulation of RNA metabolic process	15	4.24929	0.0211191	SREBF1, IL6, EPAS1, MED12, NR4A2, NFYC, KLF15, RORA, TCFE3, IL11, SREBF2, CTNNB1, JUN, VEGFA, RUNX1	248	419	13588	1.96147	1	0.717464	30.1595
GOTERM_BP_FAT	GO:0008285~negative regulation of cell proliferation	10	2.83286	0.0214149	WNT5A, CDKN1A, JUN, MTBP, FGF10, TNFRSF14, PTCH1, PMAIP1, SMARCA2, SOD2	248	224	13588	2.446	1	0.709933	30.5135
GOTERM_BP_FAT	GO:0006954~inflammatory response	10	2.83286	0.0219708	GGT5, IL6, MASP1, CXCL5, CFB, CXCL2, TLR2, TLR3, SERPING1, CD14	248	225	13588	2.43513	1	0.707061	31.1743
GOTERM_BP_FAT	GO:0010604~positive regulation of macromolecule metabolic process	20	5.66572	0.0222806	SREBF1, IL6, EPAS1, MED12, NR4A2, TLR3, NFYC, TNFRSF14, RORA, KLF15, TCFE3, IL11, CTNNB1, SREBF2, AHRR, YWHAH, JUN, VEGFA, PPP2R4, RUNX1	248	633	13588	1.73113	1	0.700347	31.54
GOTERM_BP_FAT	GO:0006690~icosanoid metabolic process	4	1.13314	0.0234561	GGT5, PDPN, PTGS1, LTA4H	248	34	13588	6.44592	1	0.707649	32.9111
GOTERM_BP_FAT	GO:0030855~epithelial cell differentiation	7	1.983	0.0247963	COL18A1, JUN, PTGS1, VEGFA, FGF10, PTCH1, CTNNB1	248	123	13588	3.11815	1	0.71678	34.4427
GOTERM_BP_FAT	GO:0009611~response to wounding	13	3.68272	0.0250428	IL6, MASP1, CXCL5, CFB, CXCL2, TLR2, TLR3, SERPING1, SOD2, GGT5, THBD, CD14, GAP43	248	347	13588	2.05266	1	0.709676	34.7208
GOTERM_BP_FAT	GO:0048002~antigen processing and presentation of peptide antigen	4	1.13314	0.0253192	H2-T23, CALR, H2-DMA, TAPBP	248	35	13588	6.26175	1	0.703246	35.0313
GOTERM_BP_FAT	GO:0000902~cell morphogenesis	12	3.39943	0.0255693	COL18A1, SEMA5A, CSNK1A1, NDEL1, NRP1, PDPN, NR4A2, NTNG2, HGF, GAP43, MARK2, CTNNB1	248	309	13588	2.12778	1	0.696667	35.3111
GOTERM_BP_FAT	GO:0048010~vascular endothelial growth factor receptor signaling pathway	3	0.849858	0.0259344	IGSF10, NRP1, VEGFA	248	14	13588	11.7408	1	0.691945	35.7176
GOTERM_BP_FAT	GO:0001763~morphogenesis of a branching structure	7	1.983	0.0265759	SEMA5A, WNT5A, IL6, NRP1, VEGFA, FGF10, CTNNB1	248	125	13588	3.06826	1	0.691253	36.4257
GOTERM_BP_FAT	GO:0032989~cellular component morphogenesis	13	3.68272	0.0271135	COL18A1, SEMA5A, CSNK1A1, NDEL1, NRP1, SSBP1, PDPN, NR4A2, NTNG2, HGF, GAP43, MARK2, CTNNB1	248	351	13588	2.02927	1	0.689195	37.0137
GOTERM_BP_FAT	GO:0045941~positive regulation of transcription	16	4.53258	0.0271857	SREBF1, IL6, EPAS1, MED12, NR4A2, NFYC, KLF15, RORA, TCFE3, IL11, SREBF2, CTNNB1, YWHAH, JUN, VEGFA, RUNX1	248	475	13588	1.84557	1	0.680962	37.0922
GOTERM_BP_FAT	GO:0048754~branching morphogenesis of a tube	6	1.69972	0.0272095	SEMA5A, WNT5A, NRP1, VEGFA, FGF10, CTNNB1	248	93	13588	3.53486	1	0.672273	37.1181
GOTERM_BP_FAT	GO:0033559~unsaturated fatty acid metabolic process	4	1.13314	0.0272595	GGT5, PDPN, PTGS1, LTA4H	248	36	13588	6.08781	1	0.664134	37.1725
GOTERM_BP_FAT	GO:0001666~response to hypoxia	5	1.41643	0.028954	EPAS1, ACTN4, VEGFA, NR4A2, SOD3	248	64	13588	4.28049	1	0.677901	38.9878
GOTERM_BP_FAT	GO:0032760~positive regulation of tumor necrosis factor production	3	0.849858	0.029571	TLR2, TLR3, CD14	248	15	13588	10.9581	1	0.677321	39.6364
GOTERM_BP_FAT	GO:0043066~negative regulation of apoptosis	10	2.83286	0.0307617	CDKN1A, YWHAH, SYVN1, BTG2, ALB, VEGFA, AARS, NR4A2, HGF, SOD2	248	239	13588	2.29248	1	0.683742	40.8699
GOTERM_BP_FAT	GO:0030182~neuron differentiation	14	3.96601	0.030785	TUG1, NRP1, EFNA1, NR4A2, NTNG2, RORA, SOD2, SEMA5A, CDKN1C, NDEL1, BTG2, VEGFA, RUNX1, GAP43	248	399	13588	1.92247	1	0.676008	40.8938
GOTERM_BP_FAT	GO:0045944~positive regulation of transcription from RNA polymerase II promoter	13	3.68272	0.0308156	SREBF1, IL6, EPAS1, MED12, NR4A2, RORA, TCFE3, SREBF2, CTNNB1, IL11, JUN, VEGFA, RUNX1	248	358	13588	1.98959	1	0.668514	40.9252
GOTERM_BP_FAT	GO:0045449~regulation of transcription	53	15.0142	0.0308889	TCEANC, AEBP1, TLR2, FGF10, TLR3, RORA, CTNNB1, IL11, SIN3B, MCM7, TARDBP, PRMT6, ZFP882, ZBTB22, IKBKAP, ZFP691, MED12, MBD2, BTG2, JUN, VEGFA, ZFP71-RS1, TFB1M, SMARCA2, ZFP367, NFYC, NEDD8, TCFE3, MEIS1, ZFP617, IRAK3, AHRR, ELK4, DRAP1, THAP1, RUNX1, SREBF1, SSRP1, IL6, EPAS1, NLK, NR4A2, ZFP708, KLF15, ZSCAN2, SREBF2, SOD2, CDKN1C, PHF17, YWHAH, TCEB2, SP5, ZBTB5	248	2227	13588	1.30395	1	0.661686	41.0003
GOTERM_BP_FAT	GO:0006518~peptide metabolic process	4	1.13314	0.0313715	GGT5, GSTP2, SOD2, TAPBP	248	38	13588	5.7674	1	0.6599	41.4924
GOTERM_BP_FAT	GO:0022604~regulation of cell morphogenesis	6	1.69972	0.0318559	YWHAH, NRP1, PDPN, EFNA1, FBLIM1, CDC42EP3	248	97	13588	3.38909	1	0.658201	41.9825
GOTERM_BP_FAT	GO:0010557~positive regulation of macromolecule biosynthetic process	17	4.81586	0.0328644	SREBF1, IL6, EPAS1, MED12, NR4A2, TLR3, NFYC, KLF15, RORA, TCFE3, IL11, CTNNB1, SREBF2, YWHAH, JUN, VEGFA, RUNX1	248	530	13588	1.75743	1	0.66256	42.9906
GOTERM_BP_FAT	GO:0010628~positive regulation of gene expression	16	4.53258	0.033273	SREBF1, IL6, EPAS1, MED12, NR4A2, NFYC, KLF15, RORA, TCFE3, IL11, SREBF2, CTNNB1, YWHAH, JUN, VEGFA, RUNX1	248	488	13588	1.7964	1	0.660047	43.3942
GOTERM_BP_FAT	GO:0030111~regulation of Wnt receptor signaling pathway	4	1.13314	0.0335424	DKK1, NLK, FGF10, MBD2	248	39	13588	5.61952	1	0.656067	43.6589
GOTERM_BP_FAT	GO:0043069~negative regulation of programmed cell death	10	2.83286	0.034534	CDKN1A, YWHAH, SYVN1, BTG2, ALB, VEGFA, AARS, NR4A2, HGF, SOD2	248	244	13588	2.24551	1	0.660086	44.6232
GOTERM_BP_FAT	GO:0001525~angiogenesis	7	1.983	0.0345356	COL18A1, SEMA5A, NRP1, EPAS1, VEGFA, MEIS1, CTNNB1	248	133	13588	2.8837	1	0.653369	44.6247
GOTERM_BP_FAT	GO:0006952~defense response	15	4.24929	0.0351695	IL6, MASP1, CXCL5, CFB, IL1RL2, CXCL2, TLR2, RSAD2, TLR3, SERPING1, TAPBP, GGT5, MX2, DHX58, CD14	248	448	13588	1.8345	1	0.653551	45.2329
GOTERM_BP_FAT	GO:0060548~negative regulation of cell death	10	2.83286	0.0352706	CDKN1A, YWHAH, SYVN1, BTG2, ALB, VEGFA, AARS, NR4A2, HGF, SOD2	248	245	13588	2.23634	1	0.648122	45.3294
GOTERM_BP_FAT	GO:0010149~senescence	2	0.566572	0.0360265	CALR, SOD2	248	2	13588	54.7903	1	0.649667	46.0453
GOTERM_BP_FAT	GO:0035239~tube morphogenesis	8	2.26629	0.0367612	SEMA5A, WNT5A, NRP1, PDPN, VEGFA, FGF10, PTCH1, CTNNB1	248	171	13588	2.56329	1	0.650942	46.7327
GOTERM_BP_FAT	GO:0021700~developmental maturation	6	1.69972	0.0369706	CDKN1C, EPAS1, VEGFA, NR4A2, UNC13A, CTNNB1	248	101	13588	3.25487	1	0.646893	46.9271
GOTERM_BP_FAT	GO:0002474~antigen processing and presentation of peptide antigen via MHC class I	3	0.849858	0.0374044	H2-T23, CALR, TAPBP	248	17	13588	9.66888	1	0.645188	47.3277
GOTERM_BP_FAT	GO:0045995~regulation of embryonic development	3	0.849858	0.0374044	WNT5A, LAMA4, FGF10	248	17	13588	9.66888	1	0.645188	47.3277
GOTERM_BP_FAT	GO:0051272~positive regulation of cell motion	4	1.13314	0.0381122	COL18A1, ACTN4, PDPN, TLR2	248	41	13588	5.3454	1	0.646236	47.9753
GOTERM_BP_FAT	GO:0001944~vasculature development	10	2.83286	0.0394798	COL18A1, SEMA5A, LAMA4, NRP1, EPAS1, PDPN, VEGFA, FGF10, MEIS1, CTNNB1	248	250	13588	2.19161	1	0.653569	49.2052
GOTERM_BP_FAT	GO:0048666~neuron development	11	3.11615	0.0410674	SEMA5A, CDKN1C, TUG1, NDEL1, NRP1, VEGFA, NR4A2, NTNG2, RUNX1, GAP43, SOD2	248	292	13588	2.06402	1	0.66256	50.5988
GOTERM_BP_FAT	GO:0060445~branching involved in salivary gland morphogenesis	3	0.849858	0.0415854	IL6, NRP1, FGF10	248	18	13588	9.13172	1	0.661569	51.0456
GOTERM_BP_FAT	GO:0006575~cellular amino acid derivative metabolic process	7	1.983	0.0438942	GGT5, P4HB, EPAS1, NR4A2, SMOX, GSTP2, SOD2	248	141	13588	2.72009	1	0.676193	52.9914
GOTERM_BP_FAT	GO:0040017~positive regulation of locomotion	4	1.13314	0.0455289	COL18A1, PDPN, TLR2, FGF10	248	44	13588	4.98094	1	0.684351	54.3249
GOTERM_BP_FAT	GO:0045935~positive regulation of nucleobase, nucleoside, nucleotide and nucleic acid metabolic process	16	4.53258	0.0462286	SREBF1, IL6, EPAS1, MED12, NR4A2, NFYC, KLF15, RORA, TCFE3, IL11, SREBF2, CTNNB1, YWHAH, JUN, VEGFA, RUNX1	248	510	13588	1.71891	1	0.684642	54.8848
GOTERM_BP_FAT	GO:0009314~response to radiation	7	1.983	0.046459	CDKN1A, THBD, APOBEC1, MED12, PMAIP1, SDF4, SOD2	248	143	13588	2.68204	1	0.681179	55.0677
GOTERM_BP_FAT	GO:0048469~cell maturation	5	1.41643	0.0475681	CDKN1C, EPAS1, VEGFA, NR4A2, CTNNB1	248	75	13588	3.65269	1	0.684741	55.9385

## Sheet: Molecular Function
Category	Term	Count	%	p value	Genes	List Total	Pop Hits	Pop Total	Fold Enrichment	Bonferroni	Benjamini	FDR
GOTERM_MF_FAT	GO:0003677~DNA binding	47	13.3144	0.0066854	RAD51C, TCEANC, AEBP1, HMGN2, WRNIP1, NFYC, RORA, TCFE3, MEIS1, CTNNB1, ANKRD17, AHRR, SIN3B, MCM7, DDX11, DRAP1, ELK4, ALB, TARDBP, THAP1, RUNX1, HIST1H4J, DHX58, GM12260, ZBP1, SREBF1, ZBTB22, SSRP1, ZFP691, EPAS1, SSBP1, NR4A2, PPFIBP1, KLF15, MBD2, ZSCAN2, SREBF2, SON, UHRF2, JUN, SP5, ZBTB5, THOC4, H3F3B, TFB1M, SMARCA2, ZFP367	240	1781	13288	1.46111	0.952101	0.952101	9.08583								RAD51C, TCEANC, AEBP1, HMGN2, WRNIP1, NFYC, RORA, TCFE3, MEIS1, CTNNB1, ANKRD17, AHRR, SIN3B, MCM7, DDX11, DRAP1, ELK4, ALB, TARDBP, THAP1, RUNX1, HIST1H4J, DHX58, GM12260, ZBP1, SREBF1, ZBTB22, SSRP1, ZFP691, EPAS1, SSBP1, NR4A2, PPFIBP1, KLF15, MBD2, ZSCAN2, SREBF2, SON, UHRF2, JUN, SP5, ZBTB5, THOC4, H3F3B, TFB1M, SMARCA2, ZFP367
GOTERM_MF_FAT	GO:0043566~structure-specific DNA binding	6	1.69972	0.0118478	ANKRD17, MCM7, SSBP1, THOC4, CTNNB1, ZBP1	240	76	13288	4.37105	0.995479	0.932765	15.5701
GOTERM_MF_FAT	GO:0008270~zinc ion binding	52	14.7309	0.0142464	AEBP1, APOBEC1, PDLIM2, RORA, MMP3, ZFP882, NT5E, ZBTB22, CARS, ZFP691, MICAL2, DTX3L, FBLIM1, ADAMTS7, MMP10, UHRF2, NBR1, UBR5, ZFP71-RS1, UBC, PYGO2, ZFP367, UNC13A, SYVN1, TRIM14, RPL37, CALR, RIMS2, ZFP617, GCH1, ALB, STAMBPL1, THAP1, DHX58, CAR2, SLC39A1, COL18A1, MEX3B, DTX3, NR4A2, ZFP708, KLF15, ZSCAN2, SOD3, ZFP608, PHF17, CDKN1A, PHF16, SP5, ZBTB5, LTA4H, PTCH1	240	2105	13288	1.36773	0.998497	0.885443	18.4342
GOTERM_MF_FAT	GO:0003723~RNA binding	21	5.94901	0.0188211	CARS, APOBEC1, MEX3B, OAS3, TLR3, RPL37, OAS2, CALR, MBD2, ANKRD17, SON, MOV10, DDX11, TARDBP, UBR5, OASL2, RPL8, THOC4, RPL12, DHX58, ZBP1	240	672	13288	1.73021	0.999817	0.883726	23.648
GOTERM_MF_FAT	GO:0003735~structural constituent of ribosome	8	2.26629	0.0193974	RPSA, GM8213, RPL8, GM6834, UBC, RPL37, RPL12, GM10063	240	151	13288	2.93333	0.99986	0.830462	24.2823
GOTERM_MF_FAT	GO:0004857~enzyme inhibitor activity	10	2.83286	0.0317505	CDKN1C, CDKN1A, FETUB, ANP32E, SERPINB2, CABIN1, SLPI, SERPING1, CAMK2N1, PI15	240	243	13288	2.27846	1	0.912494	36.7569
GOTERM_MF_FAT	GO:0046872~metal ion binding	83	23.5127	0.0405066	AEBP1, APOBEC1, ADCY7, MASP1, PTGS1, PDLIM2, RORA, MMP3, G630090E17RIK, HPSE, CH25H, MAP3K8, AIF1L, ZFP882, NT5E, PLS3, GGTA1, ZBTB22, CARS, ZFP691, ACTN4, NCALD, MICAL2, DTX3L, TMEM38A, FBLIM1, CCDC47, MARK2, ADAMTS7, MMP10, UHRF2, THBD, UBR5, NBR1, ZFP71-RS1, UBC, PYGO2, UNC13A, ZFP367, INPP1, HACL1, NKD2, SYVN1, TRIM14, RSAD2, RPL37, RIMS2, GM5530, CALR, ZFP617, GCH1, IRAK3, ALB, SMOC1, STAMBP…	240	3850	13288	1.19362	1	0.931157	44.4111
GOTERM_MF_FAT	GO:0046914~transition metal ion binding	59	16.7139	0.0434523	AEBP1, APOBEC1, PTGS1, PDLIM2, RORA, MMP3, CH25H, ZFP882, NT5E, GGTA1, ZBTB22, CARS, ZFP691, MICAL2, DTX3L, FBLIM1, ADAMTS7, MMP10, UHRF2, UBR5, NBR1, ZFP71-RS1, UBC, PYGO2, ZFP367, UNC13A, SYVN1, TRIM14, RSAD2, RPL37, RIMS2, CALR, ZFP617, GCH1, ALB, STAMBPL1, THAP1, CAR2, DHX58, SLC39A1, COL18A1, MEX3B, DTX3, NR4A2, FADS2, ZFP708, KLF15, ZSCAN2, SOD3, ZFP608, SOD2, PHF17, CDKN1A, PHF16, SP5, ZBT…	240	2608	13288	1.25254	1	0.919181	46.786
GOTERM_MF_FAT	GO:0043167~ion binding	84	23.796	0.0480838	AEBP1, APOBEC1, ADCY7, MASP1, PTGS1, PDLIM2, RORA, MMP3, G630090E17RIK, HPSE, CH25H, MAP3K8, AIF1L, ZFP882, NT5E, PLS3, GGTA1, ZBTB22, CARS, ZFP691, ACTN4, NCALD, MICAL2, DTX3L, TMEM38A, FBLIM1, CCDC47, MARK2, ADAMTS7, MMP10, UHRF2, THBD, UBR5, NBR1, ZFP71-RS1, UBC, PYGO2, CTSC, UNC13A, ZFP367, INPP1, HACL1, NKD2, SYVN1, TRIM14, RSAD2, RPL37, RIMS2, GM5530, CALR, ZFP617, GCH1, IRAK3, ALB, SMOC1, …	240	3934	13288	1.18221	1	0.916285	50.3302
GOTERM_MF_FAT	GO:0043169~cation binding	83	23.5127	0.0491848	AEBP1, APOBEC1, ADCY7, MASP1, PTGS1, PDLIM2, RORA, MMP3, G630090E17RIK, HPSE, CH25H, MAP3K8, AIF1L, ZFP882, NT5E, PLS3, GGTA1, ZBTB22, CARS, ZFP691, ACTN4, NCALD, MICAL2, DTX3L, TMEM38A, FBLIM1, CCDC47, MARK2, ADAMTS7, MMP10, UHRF2, THBD, UBR5, NBR1, ZFP71-RS1, UBC, PYGO2, UNC13A, ZFP367, INPP1, HACL1, NKD2, SYVN1, TRIM14, RSAD2, RPL37, RIMS2, GM5530, CALR, ZFP617, GCH1, IRAK3, ALB, SMOC1, STAMBP…	240	3885	13288	1.18287	1	0.898199	51.1398
GOTERM_MF_FAT	GO:0004860~protein kinase inhibitor activity	3	0.849858	0.0494874	CDKN1C, CDKN1A, CAMK2N1	240	20	13288	8.305	1	0.87633	51.3601
